# Supplementary material for: Nonlinear phenotypic variation uncovers the emergence of heterosis in Arabidopsis thaliana
Source: PLoS Biol. 2019 Apr 24;17(4):e3000214. doi: 10.1371/journal.pbio.3000214 (PMC6481775; doi:10.1371/journal.pbio.3000214)
Supplement: S1 Data — (XLSX) [file pbio.3000214.s001.xlsx]

## Sheet: Ath_Data
Traits measured in accessions and hybrids of A. thaliana
id represents 1001 Genomes accessions number
Age at reproduction (days), Fruit (total number of fruits at the end of reproduction), GrowthRate (average growth rate, mg d-1), M (vegetative dry mass at growth inflection point, mg). Age at reproduction in Exp2 were corrected using the follwing formula: agecorrected = -37 + 1.8*ageobserved
code	idPot	idExp	idGenotype	idMother	idFather	Type	AgeAtReproduction	Fruit	GrowthRate	M
Exp1:1	1	Exp1	6974:6974	6974	6974	Accession	104	39	19.3767	1007.59
Exp1:10	10	Exp1	6944:6944	6944	6944	Accession	45	171	4.93511	111.04
Exp1:100	100	Exp1	9526:9526	9526	9526	Accession	44	156	4.00795	88.175
Exp1:101	101	Exp1	9945:9945	9945	9945	Accession	47	134	3.77128	88.625
Exp1:102	102	Exp1	8386:8386	8386	8386	Accession	53	279	3.28811	87.135
Exp1:103	103	Exp1	9719:9719	9719	9719	Accession	50	224	6.7306	168.265
Exp1:105	105	Exp1	6970:6970	6970	6970	Accession	39	177	2.58256	50.36
Exp1:106	106	Exp1	7373:7373	7373	7373	Accession	59	150	11.8217	348.74
Exp1:107	107	Exp1	6936:6936	6936	6936	Accession	52	254	5.79519	150.675
Exp1:108	108	Exp1	9966:9966	9966	9966	Accession	71	19	22.4546	797.14
Exp1:109	109	Exp1	763:763	763	763	Accession	41	112	3.32146	68.09
Exp1:11	11	Exp1	7008:7008	7008	7008	Accession	82	96	23.2378	952.75
Exp1:110	110	Exp1	9798:9798	9798	9798	Accession	56	195	4.33536	121.39
Exp1:111	111	Exp1	6209:6209	6209	6209	Accession	84	118	11.0462	463.94
Exp1:112	112	Exp1	765:765	765	765	Accession	51	221	3.39392	86.545
Exp1:113	113	Exp1	9386:9386	9386	9386	Accession	83	40	17.4857	725.655
Exp1:115	115	Exp1	9321:9321	9321	9321	Accession	79	86	13.0204	514.305
Exp1:116	116	Exp1	9726:9726	9726	9726	Accession	51	218	3.29843	84.11
Exp1:117	117	Exp1	6965:6965	6965	6965	Accession	87	55	17.4094	757.31
Exp1:118	118	Exp1	6076:6076	6076	6076	Accession	87	NA	3.2	NA
Exp1:119	119	Exp1	9811:9811	9811	9811	Accession	61	222	8.04885	245.49
Exp1:12	12	Exp1	9470:9470	9470	9470	Accession	92	33	17.6578	812.26
Exp1:120	120	Exp1	6241:6241	6241	6241	Accession	72	46	9.73444	350.44
Exp1:121	121	Exp1	9104:9104	9104	9104	Accession	48	210	8.47083	203.3
Exp1:122	122	Exp1	9741:9741	9741	9741	Accession	60	188	9.45483	283.645
Exp1:123	123	Exp1	7063:7063	7063	7063	Accession	41	216	5.32707	109.205
Exp1:124	124	Exp1	6025:6025	6025	6025	Accession	77	154	10.0129	385.495
Exp1:125	125	Exp1	9653:9653	9653	9653	Accession	39	236	2.93179	57.17
Exp1:127	127	Exp1	7003:7003	7003	7003	Accession	46	222	6.19696	142.53
Exp1:128	128	Exp1	5276:5276	5276	5276	Accession	47	129	7.67447	180.35
Exp1:129	129	Exp1	9999:9999	9999	9999	Accession	41	112	6.39805	131.16
Exp1:13	13	Exp1	6956:6956	6956	6956	Accession	58	NA	5.07517	147.18
Exp1:130	130	Exp1	6177:6177	6177	6177	Accession	66	57	14.4439	476.65
Exp1:131	131	Exp1	9523:9523	9523	9523	Accession	50	182	8.692	217.3
Exp1:132	132	Exp1	9960:9960	9960	9960	Accession	46	224	3.46913	79.79
Exp1:133	133	Exp1	9980:9980	9980	9980	Accession	39	172	5.33872	104.105
Exp1:135	135	Exp1	7411:7411	7411	7411	Accession	50	170	4.8976	122.44
Exp1:136	136	Exp1	6424:6424	6424	6424	Accession	51	282	6.39314	163.025
Exp1:137	137	Exp1	9594:9594	9594	9594	Accession	82	86	15.8206	648.645
Exp1:138	138	Exp1	9781:9781	9781	9781	Accession	44	NA	5.11545	NA
Exp1:139	139	Exp1	8334:8334	8334	8334	Accession	52	101	9.18635	238.845
Exp1:14	14	Exp1	9371:9371	9371	9371	Accession	99	45	11.989	593.455
Exp1:140	140	Exp1	9972:9972	9972	9972	Accession	47	275	4.95979	116.555
Exp1:141	141	Exp1	8214:8214	8214	8214	Accession	44	NA	3.28932	NA
Exp1:142	142	Exp1	9698:9698	9698	9698	Accession	60	119	11.8872	356.615
Exp1:143	143	Exp1	7516:7516	7516	7516	Accession	81	48	19.5195	790.54
Exp1:144	144	Exp1	7031:7031	7031	7031	Accession	47	142	8.80957	207.025
Exp1:145	145	Exp1	6945:6945	6945	6945	Accession	61	82	15.2507	465.145
Exp1:146	146	Exp1	9559:9559	9559	9559	Accession	41	102	5.34805	109.635
Exp1:147	147	Exp1	7202:7202	7202	7202	Accession	46	291	4.76174	109.52
Exp1:148	148	Exp1	10016:10016	10016	10016	Accession	67	84	14.1713	474.74
Exp1:149	149	Exp1	6959:6959	6959	6959	Accession	49	219	6.69245	163.965
Exp1:15	15	Exp1	768:768	768	768	Accession	52	NA	7.33096	NA
Exp1:150	150	Exp1	10009:10009	10009	10009	Accession	50	138	8.7162	217.905
Exp1:151	151	Exp1	9565:9565	9565	9565	Accession	54	192	11.8461	319.845
Exp1:152	152	Exp1	9975:9975	9975	9975	Accession	50	186	6.157	153.925
Exp1:153	153	Exp1	9995:9995	9995	9995	Accession	43	108	8.71116	187.29
Exp1:154	154	Exp1	9437:9437	9437	9437	Accession	64	125	12.3505	395.215
Exp1:155	155	Exp1	9908:9908	9908	9908	Accession	47	284	4.53511	106.575
Exp1:156	156	Exp1	9800:9800	9800	9800	Accession	55	332	6.98618	192.12
Exp1:158	158	Exp1	9760:9760	9760	9760	Accession	38	210	1.83868	34.935
Exp1:159	159	Exp1	5165:5165	5165	5165	Accession	61	118	12.8943	393.275
Exp1:16	16	Exp1	5830:5830	5830	5830	Accession	78	134	16.846	656.995
Exp1:160	160	Exp1	7206:7206	7206	7206	Accession	48	211	5.78896	138.935
Exp1:161	161	Exp1	7333:7333	7333	7333	Accession	39	98	2.97487	58.01
Exp1:162	162	Exp1	10010:10010	10010	10010	Accession	47	136	13.0349	306.32
Exp1:163	163	Exp1	5726:5726	5726	5726	Accession	46	208	8.11761	186.705
Exp1:164	164	Exp1	9632:9632	9632	9632	Accession	48	152	7.53583	180.86
Exp1:165	165	Exp1	7347:7347	7347	7347	Accession	40	96	7.253	145.06
Exp1:166	166	Exp1	9775:9775	9775	9775	Accession	47	199	8.50149	199.785
Exp1:167	167	Exp1	9749:9749	9749	9749	Accession	49	138	10.1263	248.095
Exp1:168	168	Exp1	9102:9102	9102	9102	Accession	48	148	11.391	273.385
Exp1:169	169	Exp1	6088:6088	6088	6088	Accession	95	79	26.3326	1250.8
Exp1:170	170	Exp1	9746:9746	9746	9746	Accession	95	NA	24.9542	NA
Exp1:171	171	Exp1	7126:7126	7126	7126	Accession	68	89	12.5419	426.425
Exp1:172	172	Exp1	7231:7231	7231	7231	Accession	48	239	4.42417	106.18
Exp1:173	173	Exp1	766:766	766	766	Accession	40	176	5.59425	111.885
Exp1:174	174	Exp1	9596:9596	9596	9596	Accession	43	184	4.88302	104.985
Exp1:175	175	Exp1	7075:7075	7075	7075	Accession	67	162	11.6909	391.645
Exp1:176	176	Exp1	430:430	430	430	Accession	47	123	5.73426	134.755
Exp1:177	177	Exp1	6434:6434	6434	6434	Accession	49	250	5.59061	136.97
Exp1:178	178	Exp1	6009:6009	6009	6009	Accession	79	76	14.598	576.62
Exp1:179	179	Exp1	1066:1066	1066	1066	Accession	135	106	16.3783	1105.54
Exp1:18	18	Exp1	9404:9404	9404	9404	Accession	71	122	20.3596	722.765
Exp1:180	180	Exp1	9577:9577	9577	9577	Accession	98	39	25.2192	1235.74
Exp1:181	181	Exp1	7209:7209	7209	7209	Accession	54	NA	4.50167	NA
Exp1:182	182	Exp1	7127:7127	7127	7127	Accession	37	160	2.48378	45.95
Exp1:183	183	Exp1	9570:9570	9570	9570	Accession	67	106	17.6951	592.785
Exp1:184	184	Exp1	7002:7002	7002	7002	Accession	54	106	10.4391	281.855
Exp1:185	185	Exp1	1435:1435	1435	1435	Accession	55	NA	6.43418	NA
Exp1:186	186	Exp1	7268:7268	7268	7268	Accession	47	165	3.82936	89.99
Exp1:187	187	Exp1	6086:6086	6086	6086	Accession	79	51	11.2394	443.955
Exp1:188	188	Exp1	9770:9770	9770	9770	Accession	48	148	5.69354	136.645
Exp1:189	189	Exp1	7028:7028	7028	7028	Accession	44	143	4.98409	109.65
Exp1:19	19	Exp1	6901:6901	6901	6901	Accession	61	97	8.57508	261.54
Exp1:190	190	Exp1	5253:5253	5253	5253	Accession	38	137	4.01553	76.295
Exp1:191	191	Exp1	9939:9939	9939	9939	Accession	55	87	7.53036	207.085
Exp1:192	192	Exp1	428:428	428	428	Accession	48	313	4.15667	99.76
Exp1:193	193	Exp1	6932:6932	6932	6932	Accession	51	191	5.16863	131.8
Exp1:194	194	Exp1	7344:7344	7344	7344	Accession	52	162	11.03	286.78
Exp1:195	195	Exp1	7520:7520	7520	7520	Accession	44	139	4.47341	98.415
Exp1:196	196	Exp1	9602:9602	9602	9602	Accession	55	245	6.02909	165.8
Exp1:198	198	Exp1	9769:9769	9769	9769	Accession	40	95	6.7825	135.65
Exp1:199	199	Exp1	7427:7427	7427	7427	Accession	79	42	10.389	410.365
Exp1:2	2	Exp1	9548:9548	9548	9548	Accession	153	18	20.4905	1567.53
Exp1:20	20	Exp1	9517:9517	9517	9517	Accession	39	210	2.1641	42.2
Exp1:200	200	Exp1	6958:6958	6958	6958	Accession	41	186	4.25561	87.24
Exp1:201	201	Exp1	9582:9582	9582	9582	Accession	74	66	20.2804	750.375
Exp1:202	202	Exp1	9580:9580	9580	9580	Accession	48	199	5.38542	129.25
Exp1:203	203	Exp1	7217:7217	7217	7217	Accession	40	186	2.77075	55.415
Exp1:204	204	Exp1	9907:9907	9907	9907	Accession	48	181	13.1667	316
Exp1:205	205	Exp1	10000:10000	10000	10000	Accession	38	185	5.91605	112.405
Exp1:207	207	Exp1	9996:9996	9996	9996	Accession	47	263	7.20021	169.205
Exp1:208	208	Exp1	10002:10002	10002	10002	Accession	34	NA	3.645	NA
Exp1:209	209	Exp1	5784:5784	5784	5784	Accession	68	103	12.8231	435.985
Exp1:21	21	Exp1	7236:7236	7236	7236	Accession	57	273	4.16018	118.565
Exp1:210	210	Exp1	410:410	410	410	Accession	42	175	5.23929	110.025
Exp1:211	211	Exp1	9520:9520	9520	9520	Accession	125	NA	24.206	NA
Exp1:212	212	Exp1	9941:9941	9941	9941	Accession	42	157	3.83929	80.625
Exp1:213	213	Exp1	9917:9917	9917	9917	Accession	56	171	7.52679	210.75
Exp1:215	215	Exp1	9768:9768	9768	9768	Accession	65	196	7.74892	251.84
Exp1:216	216	Exp1	9910:9910	9910	9910	Accession	58	140	7.29	211.41
Exp1:217	217	Exp1	9600:9600	9600	9600	Accession	42	147	3.43095	72.05
Exp1:218	218	Exp1	9528:9528	9528	9528	Accession	71	84	13.3337	473.345
Exp1:219	219	Exp1	9989:9989	9989	9989	Accession	101	174	15.674	791.535
Exp1:22	22	Exp1	139:139	139	139	Accession	65	237	4.69462	152.575
Exp1:220	220	Exp1	9977:9977	9977	9977	Accession	62	96	7.11935	220.7
Exp1:222	222	Exp1	9947:9947	9947	9947	Accession	92	73	6.46848	297.55
Exp1:223	223	Exp1	9813:9813	9813	9813	Accession	58	202	7.08414	205.44
Exp1:224	224	Exp1	9774:9774	9774	9774	Accession	57	NA	10.0804	NA
Exp1:225	225	Exp1	6243:6243	6243	6243	Accession	49	217	4.93531	120.915
Exp1:226	226	Exp1	6911:6911	6911	6911	Accession	35	70	0.727143	12.725
Exp1:227	227	Exp1	6145:6145	6145	6145	Accession	134	60	22.2875	1493.27
Exp1:228	228	Exp1	9794:9794	9794	9794	Accession	48	122	7.72417	185.38
Exp1:229	229	Exp1	7382:7382	7382	7382	Accession	41	194	3.80585	78.02
Exp1:23	23	Exp1	9657:9657	9657	9657	Accession	42	240	1.89714	39.84
Exp1:230	230	Exp1	5907:5907	5907	5907	Accession	54	237	3.68259	99.43
Exp1:231	231	Exp1	9697:9697	9697	9697	Accession	53	NA	5.78717	NA
Exp1:232	232	Exp1	7148:7148	7148	7148	Accession	86	45	17.2878	743.375
Exp1:233	233	Exp1	9965:9965	9965	9965	Accession	43	236	4.24581	91.285
Exp1:234	234	Exp1	6940:6940	6940	6940	Accession	51	110	6.86157	174.97
Exp1:235	235	Exp1	8311:8311	8311	8311	Accession	39	95	5.52744	107.785
Exp1:236	236	Exp1	9745:9745	9745	9745	Accession	50	113	9.011	225.275
Exp1:237	237	Exp1	9766:9766	9766	9766	Accession	34	61	1.60324	27.255
Exp1:238	238	Exp1	9568:9568	9568	9568	Accession	83	93	16.4035	680.745
Exp1:239	239	Exp1	9785:9785	9785	9785	Accession	55	208	7.98455	219.575
Exp1:24	24	Exp1	9815:9815	9815	9815	Accession	62	239	9.51016	294.815
Exp1:241	241	Exp1	9427:9427	9427	9427	Accession	64	92	10.6548	340.955
Exp1:243	243	Exp1	9940:9940	9940	9940	Accession	45	155	5.868	132.03
Exp1:244	244	Exp1	9665:9665	9665	9665	Accession	53	251	9.74811	258.325
Exp1:245	245	Exp1	9529:9529	9529	9529	Accession	46	NA	11.6041	266.895
Exp1:246	246	Exp1	7384:7384	7384	7384	Accession	70	126	15.8417	554.46
Exp1:247	247	Exp1	7062:7062	7062	7062	Accession	48	154	7.23333	173.6
Exp1:248	248	Exp1	9576:9576	9576	9576	Accession	99	28	24.579	1216.66
Exp1:249	249	Exp1	7518:7518	7518	7518	Accession	80	94	14.5679	582.715
Exp1:25	25	Exp1	6931:6931	6931	6931	Accession	38	199	2.76316	52.5
Exp1:250	250	Exp1	9716:9716	9716	9716	Accession	94	137	19.9479	937.55
Exp1:251	251	Exp1	9978:9978	9978	9978	Accession	59	163	6.79017	200.31
Exp1:252	252	Exp1	9979:9979	9979	9979	Accession	56	278	6.55464	183.53
Exp1:253	253	Exp1	6961:6961	6961	6961	Accession	34	149	3.37941	57.45
Exp1:254	254	Exp1	7346:7346	7346	7346	Accession	47	NA	10.453	NA
Exp1:255	255	Exp1	8240:8240	8240	8240	Accession	66	79	13.7948	455.23
Exp1:256	256	Exp1	9699:9699	9699	9699	Accession	55	206	6.94109	190.88
Exp1:257	257	Exp1	9567:9567	9567	9567	Accession	74	192	13.2214	489.19
Exp1:258	258	Exp1	7323:7323	7323	7323	Accession	40	166	3.78	75.6
Exp1:259	259	Exp1	7296:7296	7296	7296	Accession	51	168	8.22157	209.65
Exp1:26	26	Exp1	7071:7071	7071	7071	Accession	62	213	9.07113	281.205
Exp1:260	260	Exp1	9926:9926	9926	9926	Accession	48	178	7.80417	187.3
Exp1:261	261	Exp1	9634:9634	9634	9634	Accession	64	100	13.0255	416.815
Exp1:262	262	Exp1	6922:6922	6922	6922	Accession	53	242	5.06774	134.295
Exp1:263	263	Exp1	9976:9976	9976	9976	Accession	47	217	7.27936	171.065
Exp1:265	265	Exp1	7316:7316	7316	7316	Accession	59	170	8.68814	256.3
Exp1:266	266	Exp1	6984:6984	6984	6984	Accession	48	248	3.52271	84.545
Exp1:267	267	Exp1	7143:7143	7143	7143	Accession	57	226	9.56421	272.58
Exp1:269	269	Exp1	9920:9920	9920	9920	Accession	41	152	9.04268	185.375
Exp1:27	27	Exp1	9527:9527	9527	9527	Accession	67	133	13.3736	448.015
Exp1:271	271	Exp1	6071:6071	6071	6071	Accession	91	62	13.9779	635.995
Exp1:272	272	Exp1	4931:4931	4931	4931	Accession	46	159	4.07522	93.73
Exp1:273	273	Exp1	9759:9759	9759	9759	Accession	44	119	1.74136	38.31
Exp1:274	274	Exp1	9733:9733	9733	9733	Accession	75	130	11.7404	440.265
Exp1:275	275	Exp1	10003:10003	10003	10003	Accession	60	167	9.27917	278.375
Exp1:276	276	Exp1	9916:9916	9916	9916	Accession	61	239	6.70738	204.575
Exp1:277	277	Exp1	7298:7298	7298	7298	Accession	59	221	10.3397	305.02
Exp1:278	278	Exp1	9968:9968	9968	9968	Accession	43	164	3.51698	75.615
Exp1:279	279	Exp1	7273:7273	7273	7273	Accession	47	176	3.93489	92.47
Exp1:28	28	Exp1	9542:9542	9542	9542	Accession	95	67	12.8542	610.575
Exp1:280	280	Exp1	9942:9942	9942	9942	Accession	81	NA	11.6886	NA
Exp1:281	281	Exp1	7010:7010	7010	7010	Accession	61	129	10.5549	321.925
Exp1:282	282	Exp1	9721:9721	9721	9721	Accession	69	133	17.037	587.775
Exp1:283	283	Exp1	9549:9549	9549	9549	Accession	69	107	11.313	390.3
Exp1:284	284	Exp1	9597:9597	9597	9597	Accession	58	222	9.17793	266.16
Exp1:285	285	Exp1	9748:9748	9748	9748	Accession	60	171	6.64033	199.21
Exp1:286	286	Exp1	159:159	159	159	Accession	58	278	7.56655	219.43
Exp1:287	287	Exp1	9620:9620	9620	9620	Accession	50	124	7.7694	194.235
Exp1:288	288	Exp1	9992:9992	9992	9992	Accession	77	146	14.6119	562.56
Exp1:289	289	Exp1	9628:9628	9628	9628	Accession	49	119	4.83	118.335
Exp1:290	290	Exp1	9637:9637	9637	9637	Accession	54	NA	8.23259	NA
Exp1:291	291	Exp1	9643:9643	9643	9643	Accession	53	NA	7.31811	NA
Exp1:292	292	Exp1	7328:7328	7328	7328	Accession	37	NA	1.76054	NA
Exp1:293	293	Exp1	9535:9535	9535	9535	Accession	77	207	15.217	585.855
Exp1:294	294	Exp1	9814:9814	9814	9814	Accession	51	118	5.18863	132.31
Exp1:295	295	Exp1	5818:5818	5818	5818	Accession	49	169	6.00143	147.035
Exp1:296	296	Exp1	9973:9973	9973	9973	Accession	52	190	6.70231	174.26
Exp1:297	297	Exp1	8424:8424	8424	8424	Accession	47	268	7.06426	166.01
Exp1:298	298	Exp1	6390:6390	6390	6390	Accession	46	257	3.24848	74.715
Exp1:299	299	Exp1	8357:8357	8357	8357	Accession	49	184	4.35735	106.755
Exp1:30	30	Exp1	8222:8222	8222	8222	Accession	84	NA	16.3817	NA
Exp1:300	300	Exp1	9929:9929	9929	9929	Accession	54	187	7.24759	195.685
Exp1:301	301	Exp1	9998:9998	9998	9998	Accession	59	196	7.11119	209.78
Exp1:302	302	Exp1	7000:7000	7000	7000	Accession	65	118	11.5386	375.005
Exp1:303	303	Exp1	8249:8249	8249	8249	Accession	68	70	9.70721	330.045
Exp1:304	304	Exp1	7092:7092	7092	7092	Accession	51	146	4.31882	110.13
Exp1:306	306	Exp1	8256:8256	8256	8256	Accession	58	148	7.46034	216.35
Exp1:307	307	Exp1	6915:6915	6915	6915	Accession	64	138	9.03469	289.11
Exp1:308	308	Exp1	9595:9595	9595	9595	Accession	46	265	3.27348	75.29
Exp1:309	309	Exp1	6973:6973	6973	6973	Accession	56	178	8.12304	227.445
Exp1:31	31	Exp1	9524:9524	9524	9524	Accession	76	169	16.6458	632.54
Exp1:310	310	Exp1	5950:5950	5950	5950	Accession	59	222	7.7678	229.15
Exp1:311	311	Exp1	7314:7314	7314	7314	Accession	44	150	3.555	78.21
Exp1:312	312	Exp1	9562:9562	9562	9562	Accession	59	203	6.00339	177.1
Exp1:313	313	Exp1	9993:9993	9993	9993	Accession	70	83	14.2133	497.465
Exp1:314	314	Exp1	6195:6195	6195	6195	Accession	58	130	7.83793	227.3
Exp1:315	315	Exp1	7255:7255	7255	7255	Accession	55	173	6.64945	182.86
Exp1:316	316	Exp1	6921:6921	6921	6921	Accession	78	77	13.3737	521.575
Exp1:317	317	Exp1	88:88	88	88	Accession	46	141	4.68326	107.715
Exp1:318	318	Exp1	10014:10014	10014	10014	Accession	63	101	18.8559	593.96
Exp1:319	319	Exp1	6154:6154	6154	6154	Accession	83	81	13.6464	566.325
Exp1:32	32	Exp1	6151:6151	6151	6151	Accession	99	32	14.5829	721.855
Exp1:320	320	Exp1	9801:9801	9801	9801	Accession	48	190	7.84021	188.165
Exp1:321	321	Exp1	6939:6939	6939	6939	Accession	55	NA	8.61945	NA
Exp1:323	323	Exp1	6150:6150	6150	6150	Accession	65	182	8.25415	268.26
Exp1:324	324	Exp1	9988:9988	9988	9988	Accession	59	100	12.4751	368.015
Exp1:325	325	Exp1	7404:7404	7404	7404	Accession	49	134	8.45898	207.245
Exp1:326	326	Exp1	7349:7349	7349	7349	Accession	59	290	5.91356	174.45
Exp1:327	327	Exp1	8247:8247	8247	8247	Accession	66	124	14.6191	482.43
Exp1:328	328	Exp1	9521:9521	9521	9521	Accession	60	237	10.1468	304.405
Exp1:329	329	Exp1	9987:9987	9987	9987	Accession	69	62	19.4667	671.6
Exp1:33	33	Exp1	8266:8266	8266	8266	Accession	92	37	18.1101	833.065
Exp1:330	330	Exp1	9057:9057	9057	9057	Accession	59	175	11.961	352.85
Exp1:331	331	Exp1	7182:7182	7182	7182	Accession	46	194	3.01957	69.45
Exp1:332	332	Exp1	9581:9581	9581	9581	Accession	96	114	16.6601	799.685
Exp1:333	333	Exp1	8230:8230	8230	8230	Accession	87	49	13.7739	599.165
Exp1:334	334	Exp1	6964:6964	6964	6964	Accession	77	79	14.4039	554.55
Exp1:335	335	Exp1	7353:7353	7353	7353	Accession	74	167	10.7965	399.47
Exp1:336	336	Exp1	8387:8387	8387	8387	Accession	57	NA	4.41895	125.94
Exp1:338	338	Exp1	9713:9713	9713	9713	Accession	53	182	7.96283	211.015
Exp1:339	339	Exp1	9539:9539	9539	9539	Accession	60	109	8.38033	251.41
Exp1:34	34	Exp1	7013:7013	7013	7013	Accession	65	134	5.38938	175.155
Exp1:340	340	Exp1	9560:9560	9560	9560	Accession	45	148	1.06222	23.9
Exp1:341	341	Exp1	6909:6909	6909	6909	Accession	58	230	6.14172	178.11
Exp1:342	342	Exp1	9579:9579	9579	9579	Accession	60	77	8.53233	255.97
Exp1:343	343	Exp1	9704:9704	9704	9704	Accession	64	76	12.5727	402.325
Exp1:344	344	Exp1	9587:9587	9587	9587	Accession	81	85	15.4264	624.77
Exp1:345	345	Exp1	9433:9433	9433	9433	Accession	127	21	18.4134	1169.25
Exp1:346	346	Exp1	7287:7287	7287	7287	Accession	59	217	6.77119	199.75
Exp1:347	347	Exp1	9510:9510	9510	9510	Accession	48	214	3.17104	76.105
Exp1:348	348	Exp1	7218:7218	7218	7218	Accession	48	226	4.56813	109.635
Exp1:349	349	Exp1	8422:8422	8422	8422	Accession	127	58	16.7792	1065.48
Exp1:350	350	Exp1	6074:6074	6074	6074	Accession	99	56	19.5478	967.615
Exp1:351	351	Exp1	7424:7424	7424	7424	Accession	56	252	1.815	50.82
Exp1:354	354	Exp1	10011:10011	10011	10011	Accession	54	NA	7.95519	NA
Exp1:356	356	Exp1	9954:9954	9954	9954	Accession	75	63	7.62013	285.755
Exp1:357	357	Exp1	7192:7192	7192	7192	Accession	62	108	11.2132	347.61
Exp1:358	358	Exp1	9555:9555	9555	9555	Accession	69	159	7.62188	262.955
Exp1:359	359	Exp1	9803:9803	9803	9803	Accession	59	106	7.69932	227.13
Exp1:36	36	Exp1	7320:7320	7320	7320	Accession	56	174	4.48357	125.54
Exp1:360	360	Exp1	9971:9971	9971	9971	Accession	56	191	3.72929	104.42
Exp1:361	361	Exp1	9983:9983	9983	9983	Accession	45	199	7.23289	162.74
Exp1:362	362	Exp1	9669:9669	9669	9669	Accession	45	202	8.17822	184.01
Exp1:363	363	Exp1	8353:8353	8353	8353	Accession	30	98	3.32133	49.82
Exp1:364	364	Exp1	9948:9948	9948	9948	Accession	81	145	16.3367	661.635
Exp1:365	365	Exp1	9986:9986	9986	9986	Accession	96	43	26.2229	1258.7
Exp1:366	366	Exp1	772:772	772	772	Accession	39	85	2.59769	50.655
Exp1:367	367	Exp1	8376:8376	8376	8376	Accession	70	75	15.7147	550.015
Exp1:368	368	Exp1	7177:7177	7177	7177	Accession	43	178	3.57814	76.93
Exp1:369	369	Exp1	9974:9974	9974	9974	Accession	47	298	5.48191	128.825
Exp1:37	37	Exp1	7288:7288	7288	7288	Accession	61	210	9.75246	297.45
Exp1:370	370	Exp1	6242:6242	6242	6242	Accession	90	25	29.5593	1330.17
Exp1:371	371	Exp1	6979:6979	6979	6979	Accession	42	137	4.24571	89.16
Exp1:373	373	Exp1	6043:6043	6043	6043	Accession	95	70	13.2879	631.175
Exp1:374	374	Exp1	9612:9612	9612	9612	Accession	45	283	6.25889	140.825
Exp1:375	375	Exp1	9712:9712	9712	9712	Accession	57	162	9.44947	269.31
Exp1:376	376	Exp1	9737:9737	9737	9737	Accession	58	292	10.5124	304.86
Exp1:377	377	Exp1	10004:10004	10004	10004	Accession	45	166	5.38156	121.085
Exp1:378	378	Exp1	7322:7322	7322	7322	Accession	48	267	10.6738	256.17
Exp1:379	379	Exp1	7396:7396	7396	7396	Accession	49	139	9.04735	221.66
Exp1:38	38	Exp1	6184:6184	6184	6184	Accession	76	70	12.6554	480.905
Exp1:380	380	Exp1	7036:7036	7036	7036	Accession	47	155	5.38574	126.565
Exp1:381	381	Exp1	6180:6180	6180	6180	Accession	46	288	3.13109	72.015
Exp1:382	382	Exp1	9507:9507	9507	9507	Accession	36	90	0.452778	8.15
Exp1:383	383	Exp1	9994:9994	9994	9994	Accession	50	120	8.1178	202.945
Exp1:384	384	Exp1	6937:6937	6937	6937	Accession	50	210	8.6174	215.435
Exp1:386	386	Exp1	9931:9931	9931	9931	Accession	42	NA	2.05095	43.07
Exp1:387	387	Exp1	9399:9399	9399	9399	Accession	108	NA	12.9002	NA
Exp1:388	388	Exp1	9958:9958	9958	9958	Accession	45	332	5.28022	118.805
Exp1:389	389	Exp1	7394:7394	7394	7394	Accession	40	169	2.928	58.56
Exp1:39	39	Exp1	9133:9133	9133	9133	Accession	56	NA	7.68571	NA
Exp1:390	390	Exp1	9128:9128	9128	9128	Accession	47	212	7.78255	182.89
Exp1:391	391	Exp1	7167:7167	7167	7167	Accession	43	202	3.61628	77.75
Exp1:392	392	Exp1	9739:9739	9739	9739	Accession	60	225	9.83567	295.07
Exp1:393	393	Exp1	7025:7025	7025	7025	Accession	46	NA	4.82826	111.05
Exp1:394	394	Exp1	9130:9130	9130	9130	Accession	47	266	6.98617	164.175
Exp1:395	395	Exp1	9655:9655	9655	9655	Accession	57	224	6.89982	196.645
Exp1:398	398	Exp1	9782:9782	9782	9782	Accession	41	144	5.96732	122.33
Exp1:399	399	Exp1	9727:9727	9727	9727	Accession	39	135	1	19.5
Exp1:4	4	Exp1	9778:9778	9778	9778	Accession	62	186	10.154	314.775
Exp1:40	40	Exp1	7106:7106	7106	7106	Accession	60	104	11.0548	331.645
Exp1:400	400	Exp1	9591:9591	9591	9591	Accession	56	62	8.33643	233.42
Exp1:401	401	Exp1	8312:8312	8312	8312	Accession	50	134	7.408	185.2
Exp1:402	402	Exp1	9574:9574	9574	9574	Accession	74	99	11.5301	426.615
Exp1:403	403	Exp1	9730:9730	9730	9730	Accession	61	111	8.94607	272.855
Exp1:404	404	Exp1	9930:9930	9930	9930	Accession	38	87	2.565	48.735
Exp1:405	405	Exp1	9584:9584	9584	9584	Accession	66	216	15.7355	519.27
Exp1:406	406	Exp1	9416:9416	9416	9416	Accession	118	23	23.3812	1379.49
Exp1:407	407	Exp1	6967:6967	6967	6967	Accession	43	142	4.43302	95.31
Exp1:408	408	Exp1	6445:6445	6445	6445	Accession	46	NA	3.09217	NA
Exp1:409	409	Exp1	7164:7164	7164	7164	Accession	63	70	7.70286	242.64
Exp1:41	41	Exp1	9913:9913	9913	9913	Accession	69	123	15.4181	531.925
Exp1:410	410	Exp1	6963:6963	6963	6963	Accession	64	116	10.6598	341.115
Exp1:411	411	Exp1	5768:5768	5768	5768	Accession	77	146	14.9216	574.48
Exp1:412	412	Exp1	9914:9914	9914	9914	Accession	62	126	8.63855	267.795
Exp1:413	413	Exp1	9816:9816	9816	9816	Accession	57	244	4.97193	141.7
Exp1:415	415	Exp1	9412:9412	9412	9412	Accession	70	106	12.6989	444.46
Exp1:416	416	Exp1	8366:8366	8366	8366	Accession	58	108	9.08172	263.37
Exp1:418	418	Exp1	9506:9506	9506	9506	Accession	52	174	5.74019	149.245
Exp1:419	419	Exp1	7418:7418	7418	7418	Accession	56	NA	4.41036	NA
Exp1:42	42	Exp1	7413:7413	7413	7413	Accession	52	180	1.74423	45.35
Exp1:420	420	Exp1	9547:9547	9547	9547	Accession	56	218	4.88268	136.715
Exp1:421	421	Exp1	7096:7096	7096	7096	Accession	56	221	7.09214	198.58
Exp1:422	422	Exp1	9522:9522	9522	9522	Accession	35	120	0.780857	13.665
Exp1:423	423	Exp1	7058:7058	7058	7058	Accession	71	91	14.3404	509.085
Exp1:425	425	Exp1	9537:9537	9537	9537	Accession	39	130	1.44077	28.095
Exp1:426	426	Exp1	7458:7458	7458	7458	Accession	51	115	16.9665	432.645
Exp1:427	427	Exp1	7319:7319	7319	7319	Accession	45	260	5.37289	120.89
Exp1:428	428	Exp1	5874:5874	5874	5874	Accession	46	152	6.37109	146.535
Exp1:429	429	Exp1	9534:9534	9534	9534	Accession	35	129	1.84371	32.265
Exp1:43	43	Exp1	7120:7120	7120	7120	Accession	46	233	4.15261	95.51
Exp1:431	431	Exp1	9933:9933	9933	9933	Accession	45	246	2.83044	63.685
Exp1:432	432	Exp1	7460:7460	7460	7460	Accession	38	219	2.23684	42.5
Exp1:433	433	Exp1	10012:10012	10012	10012	Accession	71	136	24.5941	873.09
Exp1:434	434	Exp1	6040:6040	6040	6040	Accession	64	172	10.8647	347.67
Exp1:435	435	Exp1	7199:7199	7199	7199	Accession	38	119	3.72026	70.685
Exp1:436	436	Exp1	7111:7111	7111	7111	Accession	58	299	7.12534	206.635
Exp1:437	437	Exp1	7258:7258	7258	7258	Accession	47	180	6.3883	150.125
Exp1:438	438	Exp1	9793:9793	9793	9793	Accession	43	152	2.4786	53.29
Exp1:439	439	Exp1	992:992	992	992	Accession	68	52	15.3035	520.32
Exp1:44	44	Exp1	9757:9757	9757	9757	Accession	76	123	18.0174	684.66
Exp1:440	440	Exp1	9736:9736	9736	9736	Accession	49	146	11.4796	281.25
Exp1:441	441	Exp1	6108:6108	6108	6108	Accession	58	225	10.716	310.765
Exp1:442	442	Exp1	10006:10006	10006	10006	Accession	112	43	27.907	1562.79
Exp1:443	443	Exp1	6035:6035	6035	6035	Accession	61	193	11.4146	348.145
Exp1:444	444	Exp1	9640:9640	9640	9640	Accession	55	NA	9.19964	NA
Exp1:445	445	Exp1	5890:5890	5890	5890	Accession	47	147	4.63702	108.97
Exp1:446	446	Exp1	9951:9951	9951	9951	Accession	48	164	3.26625	78.39
Exp1:447	447	Exp1	9592:9592	9592	9592	Accession	87	34	22.0552	959.4
Exp1:448	448	Exp1	9909:9909	9909	9909	Accession	54	NA	10.3748	NA
Exp1:449	449	Exp1	9743:9743	9743	9743	Accession	59	183	12.3883	365.455
Exp1:450	450	Exp1	6975:6975	6975	6975	Accession	46	218	5.19109	119.395
Exp1:452	452	Exp1	6929:6929	6929	6929	Accession	53	112	8.12642	215.35
Exp1:453	453	Exp1	9394:9394	9394	9394	Accession	104	53	21.904	1139.01
Exp1:454	454	Exp1	9607:9607	9607	9607	Accession	59	142	8.60542	253.86
Exp1:455	455	Exp1	9538:9538	9538	9538	Accession	62	287	7.43919	230.615
Exp1:456	456	Exp1	9779:9779	9779	9779	Accession	57	244	6.39105	182.145
Exp1:457	457	Exp1	9796:9796	9796	9796	Accession	59	192	5.64153	166.425
Exp1:458	458	Exp1	6069:6069	6069	6069	Accession	89	34	21.8908	974.14
Exp1:459	459	Exp1	9784:9784	9784	9784	Accession	55	251	4.97527	136.82
Exp1:46	46	Exp1	7308:7308	7308	7308	Accession	63	253	8.07635	254.405
Exp1:460	460	Exp1	7125:7125	7125	7125	Accession	60	188	11.8412	355.235
Exp1:461	461	Exp1	6898:6898	6898	6898	Accession	46	183	2.62609	60.4
Exp1:462	462	Exp1	9970:9970	9970	9970	Accession	49	176	9.58163	234.75
Exp1:463	463	Exp1	5984:5984	5984	5984	Accession	47	185	3.83702	90.17
Exp1:464	464	Exp1	6216:6216	6216	6216	Accession	124	38	14.9647	927.81
Exp1:465	465	Exp1	6073:6073	6073	6073	Accession	95	NA	12.9949	NA
Exp1:466	466	Exp1	9589:9589	9589	9589	Accession	90	68	19.1797	863.085
Exp1:468	468	Exp1	5811:5811	5811	5811	Accession	47	216	10.0747	236.755
Exp1:469	469	Exp1	6034:6034	6034	6034	Accession	67	156	12.4407	416.765
Exp1:47	47	Exp1	6244:6244	6244	6244	Accession	73	115	9.54151	348.265
Exp1:470	470	Exp1	9518:9518	9518	9518	Accession	80	96	19.427	777.08
Exp1:471	471	Exp1	7186:7186	7186	7186	Accession	53	255	5.03132	133.33
Exp1:472	472	Exp1	7372:7372	7372	7372	Accession	65	228	7.00292	227.595
Exp1:474	474	Exp1	7387:7387	7387	7387	Accession	44	138	3.69977	81.395
Exp1:476	476	Exp1	9804:9804	9804	9804	Accession	60	187	7.49783	224.935
Exp1:477	477	Exp1	9544:9544	9544	9544	Accession	43	139	2.81372	60.495
Exp1:478	478	Exp1	9442:9442	9442	9442	Accession	106	33	13.4317	711.88
Exp1:479	479	Exp1	8231:8231	8231	8231	Accession	88	39	19.3692	852.245
Exp1:48	48	Exp1	5867:5867	5867	5867	Accession	136	20	14.071	956.825
Exp1:480	480	Exp1	9776:9776	9776	9776	Accession	59	171	11.2902	333.06
Exp1:481	481	Exp1	6901:6901	6901	6901	Accession	62	65	11.9247	369.665
Exp1:482	482	Exp1	9951:9951	9951	9951	Accession	47	246	2.85745	67.15
Exp1:483	483	Exp1	7143:7143	7143	7143	Accession	56	176	11.2639	315.39
Exp1:484	484	Exp1	6979:6979	6979	6979	Accession	42	152	4.81762	101.17
Exp1:485	485	Exp1	9719:9719	9719	9719	Accession	49	218	5.09429	124.81
Exp1:486	486	Exp1	410:410	410	410	Accession	48	NA	3.14979	NA
Exp1:488	488	Exp1	9970:9970	9970	9970	Accession	42	185	5.86024	123.065
Exp1:489	489	Exp1	9133:9133	9133	9133	Accession	48	112	6.39	153.36
Exp1:490	490	Exp1	6944:6944	6944	6944	Accession	42	125	3.90095	81.92
Exp1:491	491	Exp1	7394:7394	7394	7394	Accession	40	23	3.46	69.2
Exp1:492	492	Exp1	9776:9776	9776	9776	Accession	55	158	13.1347	361.205
Exp1:493	493	Exp1	7063:7063	7063	7063	Accession	45	203	8.90044	200.26
Exp1:494	494	Exp1	9538:9538	9538	9538	Accession	61	138	9.63361	293.825
Exp1:495	495	Exp1	9526:9526	9526	9526	Accession	43	191	3.55791	76.495
Exp1:496	496	Exp1	9416:9416	9416	9416	Accession	111	126	19.1825	1064.63
Exp1:499	499	Exp1	9930:9930	9930	9930	Accession	37	98	3.1227	57.77
Exp1:5	5	Exp1	9619:9619	9619	9619	Accession	60	126	12.676	380.28
Exp1:50	50	Exp1	5772:5772	5772	5772	Accession	59	240	7.59237	223.975
Exp1:500	500	Exp1	6965:6965	6965	6965	Accession	98	NA	18.0844	NA
Exp1:501	501	Exp1	9965:9965	9965	9965	Accession	47	248	3.43638	80.755
Exp1:503	503	Exp1	6242:6242	6242	6242	Accession	94	56	32.3126	1518.69
Exp1:504	504	Exp1	7186:7186	7186	7186	Accession	47	NA	7.42128	174.4
Exp1:505	505	Exp1	6241:6241	6241	6241	Accession	64	68	8.57172	274.295
Exp1:506	506	Exp1	159:159	159	159	Accession	51	264	7.71078	196.625
Exp1:507	507	Exp1	766:766	766	766	Accession	39	87	2.75744	53.77
Exp1:508	508	Exp1	6951:6951	6951	6951	Accession	50	303	5.2234	130.585
Exp1:509	509	Exp1	108:108	108	108	Accession	57	226	5.34526	152.34
Exp1:51	51	Exp1	6968:6968	6968	6968	Accession	61	90	8.7477	266.805
Exp1:510	510	Exp1	6945:6945	6945	6945	Accession	63	82	15.453	486.77
Exp1:511	511	Exp1	9399:9399	9399	9399	Accession	148	NA	14.8014	NA
Exp1:512	512	Exp1	9619:9619	9619	9619	Accession	60	105	12.8502	385.505
Exp1:513	513	Exp1	6973:6973	6973	6973	Accession	50	NA	12.476	NA
Exp1:514	514	Exp1	5830:5830	5830	5830	Accession	66	121	16.2535	536.365
Exp1:515	515	Exp1	7517:7517	7517	7517	Accession	100	49	22.5136	1125.68
Exp1:516	516	Exp1	9980:9980	9980	9980	Accession	43	213	4.00651	86.14
Exp1:517	517	Exp1	9943:9943	9943	9943	Accession	40	127	1.09175	21.835
Exp1:518	518	Exp1	5644:5644	5644	5644	Accession	45	218	6.10267	137.31
Exp1:52	52	Exp1	9512:9512	9512	9512	Accession	50	82	0.5304	13.26
Exp1:520	520	Exp1	7013:7013	7013	7013	Accession	52	98	6.38038	165.89
Exp1:521	521	Exp1	9607:9607	9607	9607	Accession	56	172	5.74089	160.745
Exp1:522	522	Exp1	9958:9958	9958	9958	Accession	44	256	5.44045	119.69
Exp1:523	523	Exp1	8247:8247	8247	8247	Accession	64	124	14.8095	473.905
Exp1:525	525	Exp1	9713:9713	9713	9713	Accession	52	180	7.10865	184.825
Exp1:526	526	Exp1	8353:8353	8353	8353	Accession	40	118	1.1735	23.47
Exp1:527	527	Exp1	7314:7314	7314	7314	Accession	37	138	3.13459	57.99
Exp1:528	528	Exp1	5893:5893	5893	5893	Accession	64	149	12.3395	394.865
Exp1:529	529	Exp1	7008:7008	7008	7008	Accession	87	74	20.8602	907.42
Exp1:53	53	Exp1	9650:9650	9650	9650	Accession	53	98	10.6277	281.635
Exp1:530	530	Exp1	9591:9591	9591	9591	Accession	60	59	4.83567	145.07
Exp1:531	531	Exp1	6967:6967	6967	6967	Accession	45	253	4.43133	99.705
Exp1:532	532	Exp1	9539:9539	9539	9539	Accession	62	193	6.43113	199.365
Exp1:533	533	Exp1	9939:9939	9939	9939	Accession	47	136	5.4383	127.8
Exp1:535	535	Exp1	9595:9595	9595	9595	Accession	49	NA	3.49388	NA
Exp1:536	536	Exp1	9975:9975	9975	9975	Accession	47	161	3.74638	88.04
Exp1:537	537	Exp1	9934:9934	9934	9934	Accession	43	NA	3.18488	68.475
Exp1:538	538	Exp1	9470:9470	9470	9470	Accession	89	38	18.4302	820.145
Exp1:539	539	Exp1	7077:7077	7077	7077	Accession	39	132	0.677179	13.205
Exp1:54	54	Exp1	5644:5644	5644	5644	Accession	53	183	5.76962	152.895
Exp1:540	540	Exp1	7217:7217	7217	7217	Accession	40	161	1.5025	30.05
Exp1:541	541	Exp1	9978:9978	9978	9978	Accession	53	162	6.52755	172.98
Exp1:542	542	Exp1	9598:9598	9598	9598	Accession	63	72	9.24714	291.285
Exp1:543	543	Exp1	9721:9721	9721	9721	Accession	63	121	16.8871	531.945
Exp1:544	544	Exp1	9510:9510	9510	9510	Accession	39	153	2.65205	51.715
Exp1:545	545	Exp1	9560:9560	9560	9560	Accession	35	189	1.46	25.55
Exp1:546	546	Exp1	7120:7120	7120	7120	Accession	43	137	5.05419	108.665
Exp1:547	547	Exp1	9409:9409	9409	9409	Accession	39	212	4.01436	78.28
Exp1:548	548	Exp1	9940:9940	9940	9940	Accession	41	89	3.6078	73.96
Exp1:549	549	Exp1	9057:9057	9057	9057	Accession	54	113	12.4685	336.65
Exp1:55	55	Exp1	7378:7378	7378	7378	Accession	59	173	9.15525	270.08
Exp1:550	550	Exp1	9919:9919	9919	9919	Accession	48	185	6.17542	148.21
Exp1:551	551	Exp1	9562:9562	9562	9562	Accession	55	168	7.08127	194.735
Exp1:552	552	Exp1	6939:6939	6939	6939	Accession	55	207	10.4424	287.165
Exp1:553	553	Exp1	9992:9992	9992	9992	Accession	91	55	16.9957	773.305
Exp1:554	554	Exp1	6903:6903	6903	6903	Accession	47	223	8.15191	191.57
Exp1:555	555	Exp1	9528:9528	9528	9528	Accession	64	73	12.8039	409.725
Exp1:557	557	Exp1	8357:8357	8357	8357	Accession	46	247	7.22891	166.265
Exp1:558	558	Exp1	6396:6396	6396	6396	Accession	51	197	10.7594	274.365
Exp1:559	559	Exp1	1435:1435	1435	1435	Accession	53	189	6.99981	185.495
Exp1:56	56	Exp1	6023:6023	6023	6023	Accession	76	163	8.96855	340.805
Exp1:561	561	Exp1	9698:9698	9698	9698	Accession	60	190	12.3693	371.08
Exp1:562	562	Exp1	9699:9699	9699	9699	Accession	45	112	7.68711	172.96
Exp1:563	563	Exp1	7177:7177	7177	7177	Accession	44	174	4.09682	90.13
Exp1:564	564	Exp1	9453:9453	9453	9453	Accession	80	54	18.4737	738.95
Exp1:565	565	Exp1	8424:8424	8424	8424	Accession	48	216	8.31833	199.64
Exp1:566	566	Exp1	9570:9570	9570	9570	Accession	65	71	20.5115	666.625
Exp1:567	567	Exp1	9996:9996	9996	9996	Accession	44	101	8.42227	185.29
Exp1:568	568	Exp1	7125:7125	7125	7125	Accession	48	139	13.7238	329.37
Exp1:569	569	Exp1	9649:9649	9649	9649	Accession	50	132	16.6056	415.14
Exp1:57	57	Exp1	9629:9629	9629	9629	Accession	48	166	3.03854	72.925
Exp1:570	570	Exp1	265:265	265	265	Accession	45	146	2.54178	57.19
Exp1:571	571	Exp1	8422:8422	8422	8422	Accession	93	NA	19.406	NA
Exp1:572	572	Exp1	9989:9989	9989	9989	Accession	130	59	13.9614	907.49
Exp1:574	574	Exp1	9523:9523	9523	9523	Accession	55	146	7.71436	212.145
Exp1:575	575	Exp1	6434:6434	6434	6434	Accession	58	103	3.29224	95.475
Exp1:576	576	Exp1	6921:6921	6921	6921	Accession	92	NA	16.4923	NA
Exp1:577	577	Exp1	9506:9506	9506	9506	Accession	55	219	4.68927	128.955
Exp1:578	578	Exp1	5151:5151	5151	5151	Accession	71	164	18.8765	670.115
Exp1:579	579	Exp1	6009:6009	6009	6009	Accession	102	122	12.0275	613.405
Exp1:58	58	Exp1	6396:6396	6396	6396	Accession	60	197	7.76	232.8
Exp1:580	580	Exp1	7424:7424	7424	7424	Accession	44	155	3.05023	67.105
Exp1:581	581	Exp1	9959:9959	9959	9959	Accession	55	127	6.05636	166.55
Exp1:582	582	Exp1	9999:9999	9999	9999	Accession	54	NA	6.59556	NA
Exp1:583	583	Exp1	9520:9520	9520	9520	Accession	99	NA	21.0189	NA
Exp1:584	584	Exp1	9546:9546	9546	9546	Accession	149	34	12.6863	945.13
Exp1:585	585	Exp1	9793:9793	9793	9793	Accession	55	247	2.08709	57.395
Exp1:586	586	Exp1	6034:6034	6034	6034	Accession	66	102	14.2182	469.2
Exp1:587	587	Exp1	9997:9997	9997	9997	Accession	58	210	5.75259	166.825
Exp1:588	588	Exp1	9597:9597	9597	9597	Accession	60	150	10.5928	317.785
Exp1:589	589	Exp1	428:428	428	428	Accession	48	NA	4.35375	NA
Exp1:59	59	Exp1	5893:5893	5893	5893	Accession	72	164	10.0514	361.85
Exp1:590	590	Exp1	6150:6150	6150	6150	Accession	71	153	8.59239	305.03
Exp1:591	591	Exp1	10009:10009	10009	10009	Accession	56	97	7.6975	215.53
Exp1:592	592	Exp1	9594:9594	9594	9594	Accession	103	66	12.8295	660.72
Exp1:593	593	Exp1	9391:9391	9391	9391	Accession	61	249	10.9413	333.71
Exp1:596	596	Exp1	9779:9779	9779	9779	Accession	56	243	7.16357	200.58
Exp1:597	597	Exp1	5950:5950	5950	5950	Accession	64	244	8.25984	264.315
Exp1:598	598	Exp1	7404:7404	7404	7404	Accession	57	209	7.28421	207.6
Exp1:599	599	Exp1	6958:6958	6958	6958	Accession	56	220	6.73929	188.7
Exp1:6	6	Exp1	9758:9758	9758	9758	Accession	49	104	2.65531	65.055
Exp1:60	60	Exp1	9409:9409	9409	9409	Accession	53	146	6.22755	165.03
Exp1:600	600	Exp1	5818:5818	5818	5818	Accession	53	171	5.60396	148.505
Exp1:601	601	Exp1	9665:9665	9665	9665	Accession	59	209	9.30661	274.545
Exp1:602	602	Exp1	10010:10010	10010	10010	Accession	52	120	6.83577	177.73
Exp1:603	603	Exp1	6922:6922	6922	6922	Accession	56	221	4.33661	121.425
Exp1:604	604	Exp1	7199:7199	7199	7199	Accession	51	151	1.80745	46.09
Exp1:605	605	Exp1	5890:5890	5890	5890	Accession	58	178	3.98621	115.6
Exp1:608	608	Exp1	9534:9534	9534	9534	Accession	42	132	3.44857	72.42
Exp1:609	609	Exp1	9640:9640	9640	9640	Accession	66	85	12.5447	413.975
Exp1:61	61	Exp1	6903:6903	6903	6903	Accession	54	196	4.62944	124.995
Exp1:610	610	Exp1	9954:9954	9954	9954	Accession	68	101	11.2312	381.86
Exp1:611	611	Exp1	9654:9654	9654	9654	Accession	53	188	2.84094	75.285
Exp1:612	612	Exp1	7028:7028	7028	7028	Accession	49	209	4.08041	99.97
Exp1:613	613	Exp1	7273:7273	7273	7273	Accession	45	109	4.45778	100.3
Exp1:614	614	Exp1	9988:9988	9988	9988	Accession	68	41	24.2276	823.74
Exp1:615	615	Exp1	6195:6195	6195	6195	Accession	60	133	6.75167	202.55
Exp1:62	62	Exp1	7203:7203	7203	7203	Accession	56	NA	3.74179	NA
Exp1:622	622	Exp1	6151:6151	6151	6151	Accession	87	43	16.3038	709.215
Exp1:623	623	Exp1	6932:6932	6932	6932	Accession	57	170	3.74667	106.78
Exp1:624	624	Exp1	9404:9404	9404	9404	Accession	71	101	15.2251	540.49
Exp1:625	625	Exp1	6937:6937	6937	6937	Accession	62	248	8.13726	252.255
Exp1:626	626	Exp1	9521:9521	9521	9521	Accession	63	261	11.8757	374.085
Exp1:63	63	Exp1	6981:6981	6981	6981	Accession	34	NA	2.87265	NA
Exp1:630	630	Exp1	9650:9650	9650	9650	Accession	56	131	6.63571	185.8
Exp1:631	631	Exp1	6209:6209	6209	6209	Accession	90	126	11.573	520.785
Exp1:632	632	Exp1	7287:7287	7287	7287	Accession	59	176	16.0768	474.265
Exp1:633	633	Exp1	9816:9816	9816	9816	Accession	58	261	4.35276	126.23
Exp1:635	635	Exp1	5276:5276	5276	5276	Accession	58	154	7.95586	230.72
Exp1:636	636	Exp1	9972:9972	9972	9972	Accession	47	190	4.20766	98.88
Exp1:638	638	Exp1	6981:6981	6981	6981	Accession	37	188	2.28595	42.29
Exp1:639	639	Exp1	8266:8266	8266	8266	Accession	126	57	19.159	1207.02
Exp1:643	643	Exp1	9977:9977	9977	9977	Accession	59	148	6.58237	194.18
Exp1:644	644	Exp1	7002:7002	7002	7002	Accession	62	190	10.5732	327.77
Exp1:645	645	Exp1	9741:9741	9741	9741	Accession	64	201	11.8083	377.865
Exp1:646	646	Exp1	9973:9973	9973	9973	Accession	59	294	4.26288	125.755
Exp1:647	647	Exp1	6961:6961	6961	6961	Accession	35	120	2.12857	37.25
Exp1:648	648	Exp1	9577:9577	9577	9577	Accession	96	NA	22.6886	NA
Exp1:65	65	Exp1	9553:9553	9553	9553	Accession	80	86	13.7119	548.475
Exp1:650	650	Exp1	9931:9931	9931	9931	Accession	45	230	2.14511	48.265
Exp1:652	652	Exp1	9620:9620	9620	9620	Accession	56	107	19.7136	551.98
Exp1:653	653	Exp1	7111:7111	7111	7111	Accession	61	140	6.74934	205.855
Exp1:654	654	Exp1	9576:9576	9576	9576	Accession	101	46	25.6322	1294.42
Exp1:655	655	Exp1	10002:10002	10002	10002	Accession	45	184	2.93778	66.1
Exp1:656	656	Exp1	9395:9395	9395	9395	Accession	115	36	14.2483	819.275
Exp1:657	657	Exp1	9925:9925	9925	9925	Accession	58	135	8.47155	245.675
Exp1:658	658	Exp1	9785:9785	9785	9785	Accession	61	187	4.62672	141.115
Exp1:659	659	Exp1	7387:7387	7387	7387	Accession	44	159	3.66136	80.55
Exp1:66	66	Exp1	9625:9625	9625	9625	Accession	62	192	4.29177	133.045
Exp1:660	660	Exp1	9659:9659	9659	9659	Accession	56	269	5.09696	142.715
Exp1:661	661	Exp1	9574:9574	9574	9574	Accession	63	119	16.2881	513.075
Exp1:662	662	Exp1	9716:9716	9716	9716	Accession	64	118	19.9942	639.815
Exp1:663	663	Exp1	6940:6940	6940	6940	Accession	46	107	6.45043	148.36
Exp1:665	665	Exp1	7346:7346	7346	7346	Accession	50	143	8.9104	222.76
Exp1:666	666	Exp1	6040:6040	6040	6040	Accession	67	255	8.94746	299.74
Exp1:667	667	Exp1	9968:9968	9968	9968	Accession	43	197	5.37	115.455
Exp1:668	668	Exp1	9555:9555	9555	9555	Accession	67	148	7.78791	260.895
Exp1:669	669	Exp1	9655:9655	9655	9655	Accession	47	197	9.44532	221.965
Exp1:67	67	Exp1	9997:9997	9997	9997	Accession	60	174	5.63867	169.16
Exp1:670	670	Exp1	9537:9537	9537	9537	Accession	40	171	2.37475	47.495
Exp1:671	671	Exp1	7010:7010	7010	7010	Accession	59	127	15.7744	465.345
Exp1:672	672	Exp1	9814:9814	9814	9814	Accession	54	193	4.97148	134.23
Exp1:673	673	Exp1	8231:8231	8231	8231	Accession	77	41	19.4487	748.775
Exp1:674	674	Exp1	5165:5165	5165	5165	Accession	61	123	11.2857	344.215
Exp1:675	675	Exp1	6911:6911	6911	6911	Accession	35	107	1.46057	25.56
Exp1:676	676	Exp1	9784:9784	9784	9784	Accession	50	246	7.2124	180.31
Exp1:678	678	Exp1	6243:6243	6243	6243	Accession	48	234	7.13896	171.335
Exp1:679	679	Exp1	9815:9815	9815	9815	Accession	57	245	10.0244	285.695
Exp1:680	680	Exp1	9058:9058	9058	9058	Accession	99	103	19.8094	980.565
Exp1:681	681	Exp1	9995:9995	9995	9995	Accession	65	190	9.17892	298.315
Exp1:682	682	Exp1	8351:8351	8351	8351	Accession	62	110	12.484	387.005
Exp1:683	683	Exp1	7062:7062	7062	7062	Accession	51	166	6.43294	164.04
Exp1:684	684	Exp1	9634:9634	9634	9634	Accession	59	85	11.9978	353.935
Exp1:685	685	Exp1	9102:9102	9102	9102	Accession	50	NA	8.9658	NA
Exp1:686	686	Exp1	9993:9993	9993	9993	Accession	87	74	13.3562	580.995
Exp1:687	687	Exp1	7255:7255	7255	7255	Accession	57	259	6.3107	179.855
Exp1:688	688	Exp1	9625:9625	9625	9625	Accession	58	145	3.50276	101.58
Exp1:689	689	Exp1	9544:9544	9544	9544	Accession	40	113	2.053	41.06
Exp1:69	69	Exp1	7207:7207	7207	7207	Accession	63	243	6.24476	196.71
Exp1:690	690	Exp1	1066:1066	1066	1066	Accession	121	NA	22.0428	NA
Exp1:691	691	Exp1	7192:7192	7192	7192	Accession	57	112	13.0204	371.08
Exp1:692	692	Exp1	9567:9567	9567	9567	Accession	83	188	13.4873	559.725
Exp1:693	693	Exp1	9581:9581	9581	9581	Accession	81	82	15.1044	611.73
Exp1:695	695	Exp1	6086:6086	6086	6086	Accession	80	72	12.5166	500.665
Exp1:697	697	Exp1	6180:6180	6180	6180	Accession	47	162	3.61787	85.02
Exp1:698	698	Exp1	9743:9743	9743	9743	Accession	65	219	12.3808	402.375
Exp1:699	699	Exp1	7206:7206	7206	7206	Accession	43	142	4.72651	101.62
Exp1:7	7	Exp1	9985:9985	9985	9985	Accession	60	174	8.67333	260.2
Exp1:70	70	Exp1	265:265	265	265	Accession	46	120	2.88326	66.315
Exp1:700	700	Exp1	9586:9586	9586	9586	Accession	84	107	12.9136	542.37
Exp1:701	701	Exp1	9522:9522	9522	9522	Accession	39	95	1.02385	19.965
Exp1:703	703	Exp1	9529:9529	9529	9529	Accession	47	140	7.60957	178.825
Exp1:704	704	Exp1	9966:9966	9966	9966	Accession	68	72	21.6553	736.28
Exp1:705	705	Exp1	5784:5784	5784	5784	Accession	85	107	12.6946	539.52
Exp1:706	706	Exp1	10011:10011	10011	10011	Accession	53	120	7.37547	195.45
Exp1:707	707	Exp1	9632:9632	9632	9632	Accession	55	94	11.108	305.47
Exp1:708	708	Exp1	6929:6929	6929	6929	Accession	48	141	11.7331	281.595
Exp1:709	709	Exp1	9920:9920	9920	9920	Accession	53	253	6.26736	166.085
Exp1:71	71	Exp1	9391:9391	9391	9391	Accession	59	280	12.809	377.865
Exp1:711	711	Exp1	9983:9983	9983	9983	Accession	47	149	5.02085	117.99
Exp1:712	712	Exp1	9600:9600	9600	9600	Accession	50	164	4.776	119.4
Exp1:713	713	Exp1	10016:10016	10016	10016	Accession	74	52	18.2768	676.24
Exp1:714	714	Exp1	9749:9749	9749	9749	Accession	61	164	13.7741	420.11
Exp1:715	715	Exp1	8249:8249	8249	8249	Accession	76	73	10.8808	413.47
Exp1:716	716	Exp1	9979:9979	9979	9979	Accession	54	196	5.20796	140.615
Exp1:717	717	Exp1	9759:9759	9759	9759	Accession	42	234	2.01167	42.245
Exp1:718	718	Exp1	7106:7106	7106	7106	Accession	64	138	9.59672	307.095
Exp1:719	719	Exp1	9518:9518	9518	9518	Accession	73	70	16.4689	601.115
Exp1:72	72	Exp1	6951:6951	6951	6951	Accession	65	276	6.08662	197.815
Exp1:720	720	Exp1	9932:9932	9932	9932	Accession	43	305	4.17953	89.86
Exp1:722	722	Exp1	6071:6071	6071	6071	Accession	87	72	12.3537	537.385
Exp1:724	724	Exp1	9774:9774	9774	9774	Accession	53	166	10.7702	285.41
Exp1:725	725	Exp1	88:88	88	88	Accession	54	205	4.8413	130.715
Exp1:726	726	Exp1	6216:6216	6216	6216	Accession	107	38	14.3244	766.355
Exp1:728	728	Exp1	10000:10000	10000	10000	Accession	44	185	5.75318	126.57
Exp1:729	729	Exp1	7202:7202	7202	7202	Accession	43	183	3.21814	69.19
Exp1:73	73	Exp1	6938:6938	6938	6938	Accession	46	169	8.27022	190.215
Exp1:730	730	Exp1	9730:9730	9730	9730	Accession	67	65	10.6613	357.155
Exp1:731	731	Exp1	772:772	772	772	Accession	39	69	3.07308	59.925
Exp1:733	733	Exp1	9104:9104	9104	9104	Accession	51	146	7.73451	197.23
Exp1:734	734	Exp1	9746:9746	9746	9746	Accession	90	56	28.1049	1264.72
Exp1:735	735	Exp1	7025:7025	7025	7025	Accession	49	193	5.23633	128.29
Exp1:736	736	Exp1	8312:8312	8312	8312	Accession	54	210	8.90333	240.39
Exp1:737	737	Exp1	9592:9592	9592	9592	Accession	95	NA	18.2109	NA
Exp1:738	738	Exp1	9811:9811	9811	9811	Accession	54	146	11.3367	306.09
Exp1:739	739	Exp1	9587:9587	9587	9587	Accession	101	97	15.1045	762.775
Exp1:74	74	Exp1	9932:9932	9932	9932	Accession	48	NA	5.00375	120.09
Exp1:740	740	Exp1	7268:7268	7268	7268	Accession	48	122	4.66854	112.045
Exp1:741	741	Exp1	9796:9796	9796	9796	Accession	57	223	7.84509	223.585
Exp1:742	742	Exp1	6074:6074	6074	6074	Accession	88	58	16.7784	738.25
Exp1:743	743	Exp1	9442:9442	9442	9442	Accession	103	35	14.4504	744.195
Exp1:744	744	Exp1	7323:7323	7323	7323	Accession	45	169	4.632	104.22
Exp1:745	745	Exp1	9629:9629	9629	9629	Accession	41	229	3.52951	72.355
Exp1:746	746	Exp1	7058:7058	7058	7058	Accession	79	80	16.1533	638.055
Exp1:747	747	Exp1	7427:7427	7427	7427	Accession	85	44	11.318	481.015
Exp1:748	748	Exp1	7231:7231	7231	7231	Accession	56	292	4.63554	129.795
Exp1:749	749	Exp1	6975:6975	6975	6975	Accession	53	306	5.82566	154.38
Exp1:75	75	Exp1	9944:9944	9944	9944	Accession	46	73	2.44565	56.25
Exp1:750	750	Exp1	7418:7418	7418	7418	Accession	53	327	7.17811	190.22
Exp1:751	751	Exp1	6964:6964	6964	6964	Accession	96	66	16.8527	808.93
Exp1:752	752	Exp1	6987:6987	6987	6987	Accession	43	227	2.35372	50.605
Exp1:753	753	Exp1	9960:9960	9960	9960	Accession	47	155	3.89085	91.435
Exp1:754	754	Exp1	5867:5867	5867	5867	Accession	124	38	17.3823	1077.7
Exp1:755	755	Exp1	7031:7031	7031	7031	Accession	52	249	6.6075	171.795
Exp1:756	756	Exp1	6073:6073	6073	6073	Accession	78	161	14.5696	568.215
Exp1:757	757	Exp1	7384:7384	7384	7384	Accession	61	158	14.0449	428.37
Exp1:758	758	Exp1	6088:6088	6088	6088	Accession	120	NA	22.893	NA
Exp1:759	759	Exp1	139:139	139	139	Accession	53	196	5.29792	140.395
Exp1:76	76	Exp1	7282:7282	7282	7282	Accession	49	141	4.70286	115.22
Exp1:760	760	Exp1	7319:7319	7319	7319	Accession	50	260	7.4078	185.195
Exp1:762	762	Exp1	7411:7411	7411	7411	Accession	52	230	6.02538	156.66
Exp1:763	763	Exp1	6915:6915	6915	6915	Accession	55	136	9.60618	264.17
Exp1:764	764	Exp1	9782:9782	9782	9782	Accession	44	NA	2.40341	NA
Exp1:765	765	Exp1	7308:7308	7308	7308	Accession	56	166	2.70571	75.76
Exp1:767	767	Exp1	7182:7182	7182	7182	Accession	48	276	3.58271	85.985
Exp1:768	768	Exp1	7167:7167	7167	7167	Accession	44	126	2.64864	58.27
Exp1:769	769	Exp1	5253:5253	5253	5253	Accession	42	165	4.115	86.415
Exp1:77	77	Exp1	9943:9943	9943	9943	Accession	47	132	1.92468	45.23
Exp1:770	770	Exp1	9653:9653	9653	9653	Accession	37	126	2.14297	39.645
Exp1:771	771	Exp1	9549:9549	9549	9549	Accession	65	99	11.7971	383.405
Exp1:772	772	Exp1	9803:9803	9803	9803	Accession	60	138	9.04033	271.21
Exp1:773	773	Exp1	6145:6145	6145	6145	Accession	108	43	21.8001	1177.2
Exp1:774	774	Exp1	7378:7378	7378	7378	Accession	58	225	10.1486	294.31
Exp1:775	775	Exp1	6177:6177	6177	6177	Accession	62	34	14.9502	463.455
Exp1:776	776	Exp1	5874:5874	5874	5874	Accession	57	153	10.7007	304.97
Exp1:777	777	Exp1	8240:8240	8240	8240	Accession	66	49	13.3708	441.235
Exp1:778	778	Exp1	10014:10014	10014	10014	Accession	60	56	17.8983	536.95
Exp1:779	779	Exp1	7092:7092	7092	7092	Accession	47	256	9.39298	220.735
Exp1:78	78	Exp1	7064:7064	7064	7064	Accession	81	160	3.60765	146.11
Exp1:780	780	Exp1	6898:6898	6898	6898	Accession	45	167	5.00267	112.56
Exp1:781	781	Exp1	7458:7458	7458	7458	Accession	56	122	6.52464	182.69
Exp1:783	783	Exp1	9512:9512	9512	9512	Accession	34	62	0.417941	7.105
Exp1:784	784	Exp1	9766:9766	9766	9766	Accession	37	79	1.96649	36.38
Exp1:786	786	Exp1	7165:7165	7165	7165	Accession	59	132	7.67763	226.49
Exp1:787	787	Exp1	9948:9948	9948	9948	Accession	79	135	20.0428	791.69
Exp1:788	788	Exp1	9386:9386	9386	9386	Accession	80	36	16.5655	662.62
Exp1:789	789	Exp1	10003:10003	10003	10003	Accession	58	148	10.2869	298.32
Exp1:790	790	Exp1	6956:6956	6956	6956	Accession	54	265	5.09167	137.475
Exp1:791	791	Exp1	9589:9589	9589	9589	Accession	84	63	17.0889	717.735
Exp1:792	792	Exp1	9559:9559	9559	9559	Accession	42	131	3.24357	68.115
Exp1:795	795	Exp1	9557:9557	9557	9557	Accession	78	245	9.45	368.55
Exp1:8	8	Exp1	9659:9659	9659	9659	Accession	51	136	4.50314	114.83
Exp1:80	80	Exp1	10001:10001	10001	10001	Accession	60	260	9.20183	276.055
Exp1:800	800	Exp1	9907:9907	9907	9907	Accession	52	NA	12.7319	NA
Exp1:801	801	Exp1	6043:6043	6043	6043	Accession	104	38	13.2867	690.91
Exp1:802	802	Exp1	9946:9946	9946	9946	Accession	40	272	0.6255	12.51
Exp1:803	803	Exp1	9727:9727	9727	9727	Accession	39	134	1.11821	21.805
Exp1:804	804	Exp1	9553:9553	9553	9553	Accession	72	82	13.369	481.285
Exp1:805	805	Exp1	9913:9913	9913	9913	Accession	60	146	11.2325	336.975
Exp1:806	806	Exp1	8230:8230	8230	8230	Accession	134	25	16.1598	1082.7
Exp1:807	807	Exp1	9565:9565	9565	9565	Accession	56	140	12.4639	348.99
Exp1:808	808	Exp1	9768:9768	9768	9768	Accession	58	154	9.42379	273.29
Exp1:809	809	Exp1	9128:9128	9128	9128	Accession	53	152	6.52566	172.93
Exp1:81	81	Exp1	9925:9925	9925	9925	Accession	60	150	10.1715	305.145
Exp1:810	810	Exp1	7328:7328	7328	7328	Accession	34	155	1.51265	25.715
Exp1:811	811	Exp1	7396:7396	7396	7396	Accession	56	151	7.4675	209.09
Exp1:812	812	Exp1	9942:9942	9942	9942	Accession	67	70	10.9682	367.435
Exp1:813	813	Exp1	6968:6968	6968	6968	Accession	59	107	6.80678	200.8
Exp1:814	814	Exp1	9736:9736	9736	9736	Accession	52	NA	11.3954	NA
Exp1:815	815	Exp1	6244:6244	6244	6244	Accession	79	NA	11.8189	NA
Exp1:817	817	Exp1	7520:7520	7520	7520	Accession	47	197	4.29064	100.83
Exp1:818	818	Exp1	8334:8334	8334	8334	Accession	58	179	9.37052	271.745
Exp1:819	819	Exp1	10006:10006	10006	10006	Accession	122	104	25.2228	1538.59
Exp1:82	82	Exp1	8369:8369	8369	8369	Accession	69	131	8.57797	295.94
Exp1:821	821	Exp1	9582:9582	9582	9582	Accession	68	146	19.6481	668.035
Exp1:822	822	Exp1	768:768	768	768	Accession	54	207	7.30722	197.295
Exp1:823	823	Exp1	7075:7075	7075	7075	Accession	83	55	21.0437	873.315
Exp1:824	824	Exp1	9994:9994	9994	9994	Accession	52	87	7.85962	204.35
Exp1:825	825	Exp1	9637:9637	9637	9637	Accession	51	128	8.61863	219.775
Exp1:826	826	Exp1	9726:9726	9726	9726	Accession	44	208	5.00341	110.075
Exp1:827	827	Exp1	6424:6424	6424	6424	Accession	49	NA	7.89306	NA
Exp1:828	828	Exp1	763:763	763	763	Accession	35	89	2.94829	51.595
Exp1:829	829	Exp1	10018:10018	10018	10018	Accession	67	65	18.0925	606.1
Exp1:83	83	Exp1	10018:10018	10018	10018	Accession	66	108	16.1733	533.72
Exp1:830	830	Exp1	9758:9758	9758	9758	Accession	45	228	3.69756	83.195
Exp1:831	831	Exp1	7518:7518	7518	7518	Accession	92	36	17.8593	821.53
Exp1:832	832	Exp1	7382:7382	7382	7382	Accession	44	304	4.25886	93.695
Exp1:833	833	Exp1	9760:9760	9760	9760	Accession	35	136	1.61543	28.27
Exp1:834	834	Exp1	9801:9801	9801	9801	Accession	46	NA	8.51326	NA
Exp1:835	835	Exp1	9643:9643	9643	9643	Accession	50	97	7.9596	198.99
Exp1:836	836	Exp1	6959:6959	6959	6959	Accession	49	234	4.02265	98.555
Exp1:838	838	Exp1	10004:10004	10004	10004	Accession	45	310	5.00511	112.615
Exp1:839	839	Exp1	9798:9798	9798	9798	Accession	48	173	5.03437	120.825
Exp1:84	84	Exp1	7077:7077	7077	7077	Accession	42	166	0.899524	18.89
Exp1:841	841	Exp1	9579:9579	9579	9579	Accession	57	66	11.8707	338.315
Exp1:842	842	Exp1	9926:9926	9926	9926	Accession	50	152	5.5488	138.72
Exp1:843	843	Exp1	6390:6390	6390	6390	Accession	39	167	3.1759	61.93
Exp1:844	844	Exp1	6909:6909	6909	6909	Accession	47	NA	7.51447	NA
Exp1:845	845	Exp1	6970:6970	6970	6970	Accession	35	136	2.66314	46.605
Exp1:846	846	Exp1	9947:9947	9947	9947	Accession	88	67	5.95955	262.22
Exp1:847	847	Exp1	7372:7372	7372	7372	Accession	61	236	9.72066	296.48
Exp1:848	848	Exp1	7126:7126	7126	7126	Accession	69	104	12.1038	417.58
Exp1:85	85	Exp1	9959:9959	9959	9959	Accession	55	176	4.83091	132.85
Exp1:850	850	Exp1	7127:7127	7127	7127	Accession	35	161	3.52286	61.65
Exp1:851	851	Exp1	6108:6108	6108	6108	Accession	56	168	10.5563	295.575
Exp1:852	852	Exp1	8387:8387	8387	8387	Accession	49	272	5.27816	129.315
Exp1:854	854	Exp1	6023:6023	6023	6023	Accession	66	96	11.7323	387.165
Exp1:856	856	Exp1	9596:9596	9596	9596	Accession	50	291	4.3412	108.53
Exp1:857	857	Exp1	6076:6076	6076	6076	Accession	80	71	20.1951	807.805
Exp1:858	858	Exp1	9794:9794	9794	9794	Accession	50	108	6.3104	157.76
Exp1:86	86	Exp1	7213:7213	7213	7213	Accession	66	181	5.03439	166.135
Exp1:860	860	Exp1	9748:9748	9748	9748	Accession	57	172	7.87281	224.375
Exp1:861	861	Exp1	7347:7347	7347	7347	Accession	46	109	6.07674	139.765
Exp1:862	862	Exp1	8369:8369	8369	8369	Accession	61	95	9.56393	291.7
Exp1:864	864	Exp1	9941:9941	9941	9941	Accession	43	196	5.21581	112.14
Exp1:865	865	Exp1	9971:9971	9971	9971	Accession	43	159	5.95512	128.035
Exp1:866	866	Exp1	7213:7213	7213	7213	Accession	57	175	6.22947	177.54
Exp1:867	867	Exp1	9770:9770	9770	9770	Accession	49	145	5.09796	124.9
Exp1:869	869	Exp1	7036:7036	7036	7036	Accession	51	106	4.46353	113.82
Exp1:87	87	Exp1	10015:10015	10015	10015	Accession	40	99	4.38025	87.605
Exp1:870	870	Exp1	6936:6936	6936	6936	Accession	47	278	6.26979	147.34
Exp1:871	871	Exp1	7413:7413	7413	7413	Accession	43	185	1.76698	37.99
Exp1:872	872	Exp1	6984:6984	6984	6984	Accession	42	138	4.67381	98.15
Exp1:873	873	Exp1	7064:7064	7064	7064	Accession	63	254	8.14159	256.46
Exp1:874	874	Exp1	992:992	992	992	Accession	70	50	16.6314	582.1
Exp1:875	875	Exp1	8222:8222	8222	8222	Accession	70	74	19.422	679.77
Exp1:876	876	Exp1	7218:7218	7218	7218	Accession	42	147	3.8119	80.05
Exp1:877	877	Exp1	8354:8354	8354	8354	Accession	44	199	7.14	157.08
Exp1:878	878	Exp1	7148:7148	7148	7148	Accession	69	63	23.5123	811.175
Exp1:88	88	Exp1	6987:6987	6987	6987	Accession	42	332	3.70667	77.84
Exp1:880	880	Exp1	7353:7353	7353	7353	Accession	58	160	9.38931	272.29
Exp1:881	881	Exp1	9606:9606	9606	9606	Accession	40	149	3.93425	78.685
Exp1:882	882	Exp1	9737:9737	9737	9737	Accession	48	188	9.20417	220.9
Exp1:883	883	Exp1	7000:7000	7000	7000	Accession	59	172	9.93864	293.19
Exp1:884	884	Exp1	8325:8325	8325	8325	Accession	49	289	9.52857	233.45
Exp1:885	885	Exp1	9804:9804	9804	9804	Accession	47	197	7.23085	169.925
Exp1:886	886	Exp1	7207:7207	7207	7207	Accession	50	187	8.4958	212.395
Exp1:887	887	Exp1	6938:6938	6938	6938	Accession	40	163	5.889	117.78
Exp1:888	888	Exp1	9998:9998	9998	9998	Accession	48	185	10.5823	253.975
Exp1:889	889	Exp1	7460:7460	7460	7460	Accession	31	135	3.23871	50.2
Exp1:890	890	Exp1	5811:5811	5811	5811	Accession	48	154	3.27917	78.7
Exp1:891	891	Exp1	9427:9427	9427	9427	Accession	58	79	10.92	316.68
Exp1:892	892	Exp1	9944:9944	9944	9944	Accession	42	76	3.41833	71.785
Exp1:893	893	Exp1	9914:9914	9914	9914	Accession	58	184	11.0579	320.68
Exp1:894	894	Exp1	9775:9775	9775	9775	Accession	46	192	11.8515	272.585
Exp1:895	895	Exp1	9481:9481	9481	9481	Accession	103	NA	29.5113	NA
Exp1:896	896	Exp1	9437:9437	9437	9437	Accession	60	162	13.8883	416.65
Exp1:897	897	Exp1	8386:8386	8386	8386	Accession	44	223	3.76864	82.91
Exp1:898	898	Exp1	9917:9917	9917	9917	Accession	47	144	8.73404	205.25
Exp1:899	899	Exp1	6154:6154	6154	6154	Accession	79	56	17.2384	680.915
Exp1:9	9	Exp1	9557:9557	9557	9557	Accession	77	191	9.46558	364.425
Exp1:90	90	Exp1	108:108	108	108	Accession	65	217	4.26508	138.615
Exp1:900	900	Exp1	9628:9628	9628	9628	Accession	39	128	3.03769	59.235
Exp1:901	901	Exp1	10012:10012	10012	10012	Accession	142	107	18.4639	1310.94
Exp1:902	902	Exp1	6035:6035	6035	6035	Accession	67	NA	11.7642	NA
Exp1:903	903	Exp1	7071:7071	7071	7071	Accession	52	149	9.11942	237.105
Exp1:904	904	Exp1	7288:7288	7288	7288	Accession	57	232	8.00386	228.11
Exp1:906	906	Exp1	9908:9908	9908	9908	Accession	50	232	4.8816	122.04
Exp1:907	907	Exp1	9739:9739	9739	9739	Accession	57	195	8.55491	243.815
Exp1:908	908	Exp1	9757:9757	9757	9757	Accession	65	89	16.2691	528.745
Exp1:909	909	Exp1	9800:9800	9800	9800	Accession	56	215	8.08446	226.365
Exp1:91	91	Exp1	9934:9934	9934	9934	Accession	40	273	3.356	67.12
Exp1:910	910	Exp1	9564:9564	9564	9564	Accession	75	58	13.8373	518.9
Exp1:911	911	Exp1	9568:9568	9568	9568	Accession	90	56	16.8913	760.11
Exp1:912	912	Exp1	9394:9394	9394	9394	Accession	95	36	17.6031	836.145
Exp1:913	913	Exp1	5984:5984	5984	5984	Accession	44	192	4.08864	89.95
Exp1:914	914	Exp1	9723:9723	9723	9723	Accession	53	151	9.99	264.735
Exp1:915	915	Exp1	9612:9612	9612	9612	Accession	48	128	5.76792	138.43
Exp1:916	916	Exp1	6069:6069	6069	6069	Accession	111	18	23.3571	1296.32
Exp1:917	917	Exp1	10015:10015	10015	10015	Accession	40	176	4.5835	91.67
Exp1:918	918	Exp1	9986:9986	9986	9986	Accession	97	42	21.2758	1031.88
Exp1:919	919	Exp1	4931:4931	4931	4931	Accession	47	173	3.84383	90.33
Exp1:92	92	Exp1	8351:8351	8351	8351	Accession	66	111	8.67621	286.315
Exp1:920	920	Exp1	9527:9527	9527	9527	Accession	61	209	14.5125	442.63
Exp1:921	921	Exp1	9572:9572	9572	9572	Accession	83	107	18.3452	761.325
Exp1:922	922	Exp1	9976:9976	9976	9976	Accession	47	231	6.07681	142.805
Exp1:923	923	Exp1	7282:7282	7282	7282	Accession	46	196	4.89543	112.595
Exp1:924	924	Exp1	7003:7003	7003	7003	Accession	49	NA	5.87673	NA
Exp1:925	925	Exp1	7516:7516	7516	7516	Accession	106	23	24.6283	1305.3
Exp1:926	926	Exp1	6445:6445	6445	6445	Accession	50	NA	3.3514	NA
Exp1:927	927	Exp1	9542:9542	9542	9542	Accession	110	53	19.112	1051.16
Exp1:929	929	Exp1	9929:9929	9929	9929	Accession	54	177	6.61722	178.665
Exp1:93	93	Exp1	8325:8325	8325	8325	Accession	52	222	8.86846	230.58
Exp1:930	930	Exp1	7322:7322	7322	7322	Accession	56	296	7.98161	223.485
Exp1:932	932	Exp1	9769:9769	9769	9769	Accession	54	150	4.02667	108.72
Exp1:934	934	Exp1	9535:9535	9535	9535	Accession	80	133	17.8665	714.66
Exp1:935	935	Exp1	9987:9987	9987	9987	Accession	78	61	18.5959	725.24
Exp1:937	937	Exp1	9580:9580	9580	9580	Accession	50	NA	5.7434	NA
Exp1:938	938	Exp1	7349:7349	7349	7349	Accession	53	271	6.32887	167.715
Exp1:939	939	Exp1	430:430	430	430	Accession	55	107	5.95655	163.805
Exp1:94	94	Exp1	9598:9598	9598	9598	Accession	67	129	10.9379	366.42
Exp1:940	940	Exp1	9781:9781	9781	9781	Accession	48	NA	4.55521	NA
Exp1:942	942	Exp1	9778:9778	9778	9778	Accession	58	203	11.1884	324.465
Exp1:943	943	Exp1	9974:9974	9974	9974	Accession	52	167	5.75404	149.605
Exp1:944	944	Exp1	9547:9547	9547	9547	Accession	55	270	6.36655	175.08
Exp1:945	945	Exp1	9130:9130	9130	9130	Accession	51	143	6.86549	175.07
Exp1:946	946	Exp1	9321:9321	9321	9321	Accession	84	54	13.6533	573.44
Exp1:947	947	Exp1	7298:7298	7298	7298	Accession	62	161	8.26661	256.265
Exp1:948	948	Exp1	6931:6931	6931	6931	Accession	37	191	2.17459	40.23
Exp1:95	95	Exp1	9649:9649	9649	9649	Accession	57	181	12.8114	365.125
Exp1:950	950	Exp1	7333:7333	7333	7333	Accession	40	NA	3.9015	NA
Exp1:951	951	Exp1	9524:9524	9524	9524	Accession	69	111	14.4849	499.73
Exp1:952	952	Exp1	5907:5907	5907	5907	Accession	55	181	4.75473	130.755
Exp1:954	954	Exp1	7209:7209	7209	7209	Accession	56	144	3.36804	94.305
Exp1:955	955	Exp1	8376:8376	8376	8376	Accession	80	53	16.9635	678.54
Exp1:956	956	Exp1	7164:7164	7164	7164	Accession	61	87	12.0674	368.055
Exp1:957	957	Exp1	7373:7373	7373	7373	Accession	57	132	11.9054	339.305
Exp1:959	959	Exp1	9933:9933	9933	9933	Accession	42	141	2.52952	53.12
Exp1:96	96	Exp1	8354:8354	8354	8354	Accession	51	228	6.19451	157.96
Exp1:960	960	Exp1	6974:6974	6974	6974	Accession	96	38	19.1477	919.09
Exp1:97	97	Exp1	9564:9564	9564	9564	Accession	94	60	12.8804	605.38
Exp1:98	98	Exp1	9654:9654	9654	9654	Accession	45	184	4.89156	110.06
Exp1:99	99	Exp1	9453:9453	9453	9453	Accession	92	39	14.6986	676.135
Exp5:1	1	Exp2	9932:9597	9932	9597	Hybrid	81.95	42	0.443197	18.16
Exp5:10	10	Exp2	7296:9572	7296	9572	Hybrid	51.776	109	10.6022	274.47
Exp5:100	100	Exp2	9716:6242	9716	6242	Hybrid	70.1	76	25.6243	898.13
Exp5:1001	1001	Exp2	6073:9910	6073	9910	Hybrid	94.4	62	19.5801	924.18
Exp5:1002	1002	Exp2	9634:6915	9634	6915	Hybrid	58.4	187	9.98493	291.56
Exp5:1003	1003	Exp2	9947:9998	9947	9998	Hybrid	63.8	69	10.6657	340.235
Exp5:1004	1004	Exp2	7298:7316	7298	7316	Hybrid	60.2	129	3.08389	92.825
Exp5:1005	1005	Exp2	9959:9634	9959	9634	Hybrid	54.8	99	8.99106	246.355
Exp5:1007	1007	Exp2	9394:7000	9394	7000	Hybrid	173.6	48	25.5536	2218.05
Exp5:1009	1009	Exp2	9564:9932	9564	9932	Hybrid	96.2	59	14.2246	684.205
Exp5:101	101	Exp2	9766:6936	9766	6936	Hybrid	45.1077	191	1.7824	40.2
Exp5:1012	1012	Exp2	9133:7296	9133	7296	Hybrid	54.8	143	8.66515	237.425
Exp5:1014	1014	Exp2	8247:7058	8247	7058	Hybrid	38.6	NA	0.643264	NA
Exp5:1015	1015	Exp2	9517:7314	9517	7314	Hybrid	29.6	207	2.28209	33.775
Exp5:1016	1016	Exp2	9992:9557	9992	9557	Hybrid	94.4	96	14.7311	695.31
Exp5:1017	1017	Exp2	7218:10004	7218	10004	Hybrid	47.6	224	4.95252	117.87
Exp5:1019	1019	Exp2	9697:6911	9697	6911	Hybrid	44	208	4.59	100.98
Exp5:102	102	Exp2	9597:9528	9597	9528	Hybrid	63.2774	74	14.6962	464.97
Exp5:1021	1021	Exp2	9958:10011	9958	10011	Hybrid	42.2	236	4.7481	100.185
Exp5:1022	1022	Exp2	9409:9721	9409	9721	Hybrid	90.8	60	20.3452	923.67
Exp5:1023	1023	Exp2	7333:7186	7333	7186	Hybrid	38.6	235	4.38653	84.66
Exp5:1024	1024	Exp2	9929:9579	9929	9579	Hybrid	49.4	185	6.10729	150.85
Exp5:1025	1025	Exp2	763:7203	763	7203	Hybrid	36.8	58	1.02011	18.77
Exp5:1026	1026	Exp2	9597:9528	9597	9528	Hybrid	69.2	123	17.1691	594.05
Exp5:1027	1027	Exp2	9057:9920	9057	9920	Hybrid	42.2	188	12.3647	260.895
Exp5:1028	1028	Exp2	9760:9512	9760	9512	Hybrid	33.2	146	1.93855	32.18
Exp5:1030	1030	Exp2	8351:9555	8351	9555	Hybrid	62	75	14.0908	436.815
Exp5:1031	1031	Exp2	6150:9796	6150	9796	Hybrid	60.2	204	5.97027	179.705
Exp5:1032	1032	Exp2	6216:9572	6216	9572	Hybrid	130.4	56	23.3407	1521.82
Exp5:1033	1033	Exp2	766:6987	766	6987	Hybrid	38.6	272	4.8785	94.155
Exp5:1034	1034	Exp2	9925:9960	9925	9960	Hybrid	40.4	198	5.89752	119.13
Exp5:1035	1035	Exp2	9916:7182	9916	7182	Hybrid	38.6	166	5.96503	115.125
Exp5:1036	1036	Exp2	8422:9815	8422	9815	Hybrid	76.4	107	16.5166	630.935
Exp5:1037	1037	Exp2	9975:10000	9975	10000	Hybrid	35	137	4.89086	85.59
Exp5:1038	1038	Exp2	6937:9607	6937	9607	Hybrid	49.4	195	9.14555	225.895
Exp5:1039	1039	Exp2	9128:9992	9128	9992	Hybrid	80	77	20.9851	839.405
Exp5:104	104	Exp2	9972:9974	9972	9974	Hybrid	45.8	256	3.50022	80.155
Exp5:1040	1040	Exp2	8369:8376	8369	8376	Hybrid	62	102	11.3566	352.055
Exp5:1041	1041	Exp2	6951:8325	6951	8325	Hybrid	53	165	6.09849	161.61
Exp5:1042	1042	Exp2	6959:6959	6959	6959	Accession	44	319	5.64295	124.145
Exp5:1043	1043	Exp2	6180:7028	6180	7028	Hybrid	40.4	215	2.56163	51.745
Exp5:1046	1046	Exp2	7063:9766	7063	9766	Hybrid	36.8	187	1.87065	34.42
Exp5:1047	1047	Exp2	5253:9560	5253	9560	Hybrid	36.8	146	1.99375	36.685
Exp5:1048	1048	Exp2	6937:9782	6937	9782	Hybrid	42.2	220	4.43318	93.54
Exp5:1049	1049	Exp2	7282:765	7282	765	Hybrid	40.4	260	5.64282	113.985
Exp5:105	105	Exp2	9785:9594	9785	9594	Hybrid	57.5	131	12.069	346.985
Exp5:1050	1050	Exp2	9539:7387	9539	7387	Hybrid	45.8	173	7.07751	162.075
Exp5:1051	1051	Exp2	9512:6931	9512	6931	Hybrid	35	180	1.74629	30.56
Exp5:1052	1052	Exp2	9576:9932	9576	9932	Hybrid	53	104	10.1881	269.985
Exp5:1053	1053	Exp2	7192:7126	7192	7126	Hybrid	65.6	165	9.91448	325.195
Exp5:1054	1054	Exp2	9592:9582	9592	9582	Hybrid	78.2	86	15.4743	605.045
Exp5:1055	1055	Exp2	9910:9815	9910	9815	Hybrid	47.6	183	8.33382	198.345
Exp5:1056	1056	Exp2	6901:9919	6901	9919	Hybrid	71	83	13.4531	477.585
Exp5:1057	1057	Exp2	7346:9983	7346	9983	Hybrid	47.6	201	7.48739	178.2
Exp5:1058	1058	Exp2	9803:10015	9803	10015	Hybrid	49.4	180	5.02753	124.18
Exp5:1059	1059	Exp2	9749:10009	9749	10009	Hybrid	54.8	136	6.77263	185.57
Exp5:106	106	Exp2	9640:7164	9640	7164	Hybrid	68.15	74	12.6026	429.435
Exp5:1060	1060	Exp2	7002:9632	7002	9632	Hybrid	49.4	229	6.36417	157.195
Exp5:1061	1061	Exp2	9796:7382	9796	7382	Hybrid	49.4	341	3.83016	94.605
Exp5:1062	1062	Exp2	8387:9510	8387	9510	Hybrid	49.4	266	1.97652	48.82
Exp5:1063	1063	Exp2	9776:6023	9776	6023	Hybrid	63.8	134	13.1003	417.9
Exp5:1064	1064	Exp2	7384:9539	7384	9539	Hybrid	56.6	146	8.15212	230.705
Exp5:1065	1065	Exp2	9781:9643	9781	9643	Hybrid	44	194	6.87386	151.225
Exp5:1066	1066	Exp2	9597:8249	9597	8249	Hybrid	101.6	40	17.6524	896.74
Exp5:1067	1067	Exp2	9697:10009	9697	10009	Hybrid	45.8	129	13.2867	304.265
Exp5:1069	1069	Exp2	9612:9959	9612	9959	Hybrid	42.2	247	4.18863	88.38
Exp5:107	107	Exp2	9916:7182	9916	7182	Hybrid	50.75	153	5.61498	142.48
Exp5:1070	1070	Exp2	9966:9978	9966	9978	Hybrid	69.2	52	12.2756	424.735
Exp5:1071	1071	Exp2	9782:9992	9782	9992	Hybrid	76.4	84	12.1161	462.835
Exp5:1072	1072	Exp2	430:6040	430	6040	Hybrid	65.6	150	7.26006	238.13
Exp5:1073	1073	Exp2	9909:9057	9909	9057	Hybrid	62	140	9.81742	304.34
Exp5:1074	1074	Exp2	9412:9907	9412	9907	Hybrid	58.4	214	11.3736	332.11
Exp5:1075	1075	Exp2	10002:9940	10002	9940	Hybrid	40.4	164	5.06856	102.385
Exp5:1076	1076	Exp2	9719:5984	9719	5984	Hybrid	40.4	201	4.37252	88.325
Exp5:1077	1077	Exp2	9769:6076	9769	6076	Hybrid	71	100	14.1015	500.605
Exp5:1078	1078	Exp2	5772:410	5772	410	Hybrid	47.6	270	8.90714	211.99
Exp5:1079	1079	Exp2	6088:9776	6088	9776	Hybrid	74.6	152	12.6921	473.415
Exp5:108	108	Exp2	9746:8249	9746	8249	Hybrid	96.2	64	18.5412	891.83
Exp5:1080	1080	Exp2	5874:7373	5874	7373	Hybrid	51.2	191	9.41543	241.035
Exp5:1081	1081	Exp2	7203:6936	7203	6936	Hybrid	38.6	167	2.91036	56.17
Exp5:1082	1082	Exp2	7209:763	7209	763	Hybrid	38.6	181	1.93135	37.275
Exp5:1083	1083	Exp2	9523:6987	9523	6987	Hybrid	38.6	97	1.15155	22.225
Exp5:1084	1084	Exp2	9659:8376	9659	8376	Hybrid	62	49	NA	188.11
Exp5:1085	1085	Exp2	6964:9548	6964	9548	Hybrid	182.6	16	22.6782	2070.52
Exp5:1086	1086	Exp2	7520:8357	7520	8357	Hybrid	44	186	2.60977	57.415
Exp5:1087	1087	Exp2	9798:9698	9798	9698	Hybrid	63.8	114	2.62837	83.845
Exp5:1088	1088	Exp2	9939:10002	9939	10002	Hybrid	40.4	72	2.27921	46.04
Exp5:1089	1089	Exp2	10014:9815	10014	9815	Hybrid	49.4	114	13.5957	335.815
Exp5:109	109	Exp2	7316:6929	7316	6929	Hybrid	44.4154	129	9.21663	204.68
Exp5:1090	1090	Exp2	6242:10010	6242	10010	Hybrid	45.8	79	19.5186	446.975
Exp5:1091	1091	Exp2	428:9512	428	9512	Hybrid	38.6	189	2.61632	50.495
Exp5:1092	1092	Exp2	6939:9386	6939	9386	Hybrid	76.4	82	17.267	659.6
Exp5:1093	1093	Exp2	9437:6956	9437	6956	Hybrid	83.6	99	11.1524	466.17
Exp5:1094	1094	Exp2	7460:7063	7460	7063	Hybrid	36.8	110	4.57582	84.195
Exp5:1095	1095	Exp2	5867:5867	5867	5867	Accession	171.8	NA	14.7982	1271.16
Exp5:1096	1096	Exp2	9978:9966	9978	9966	Hybrid	78.2	81	13.5124	528.335
Exp5:1097	1097	Exp2	9920:6901	9920	6901	Hybrid	71	86	22.2663	790.455
Exp5:1098	1098	Exp2	7002:7202	7002	7202	Hybrid	45.8	135	10.5528	241.66
Exp5:1099	1099	Exp2	10016:9628	10016	9628	Hybrid	54.8	145	8.34434	228.635
Exp5:11	11	Exp2	7177:7186	7177	7186	Hybrid	73.2909	241	2.33658	85.625
Exp5:110	110	Exp2	9058:8351	9058	8351	Hybrid	64.7333	91	8.93512	289.2
Exp5:1100	1100	Exp2	9657:9133	9657	9133	Hybrid	38.6	205	5.20803	100.515
Exp5:1103	1103	Exp2	9954:9951	9954	9951	Hybrid	44	258	5.77955	127.15
Exp5:1104	1104	Exp2	7036:7346	7036	7346	Hybrid	44	243	4.97955	109.55
Exp5:1105	1105	Exp2	9760:9766	9760	9766	Hybrid	29.6	197	3.2402	47.955
Exp5:1106	1106	Exp2	9971:9997	9971	9997	Hybrid	51.2	179	6.52031	166.92
Exp5:1108	1108	Exp2	6974:9584	6974	9584	Hybrid	96.2	25	24.9718	1201.14
Exp5:1109	1109	Exp2	9907:7273	9907	7273	Hybrid	44	239	5.39932	118.785
Exp5:111	111	Exp2	9920:6901	9920	6901	Hybrid	92.024	158	6.685	307.59
Exp5:1110	1110	Exp2	7458:765	7458	765	Hybrid	42.2	175	5.78649	122.095
Exp5:1111	1111	Exp2	7064:7075	7064	7075	Hybrid	62	135	8.71097	270.04
Exp5:1112	1112	Exp2	9557:10014	9557	10014	Hybrid	110.6	29	23.2175	1283.92
Exp5:1113	1113	Exp2	6180:6108	6180	6108	Hybrid	44	223	4.04364	88.96
Exp5:1114	1114	Exp2	9619:4931	9619	4931	Hybrid	42.2	132	8.82346	186.175
Exp5:1116	1116	Exp2	7319:7424	7319	7424	Hybrid	45.8	286	4.05262	92.805
Exp5:1118	1118	Exp2	9966:992	9966	992	Hybrid	80	49	20.2754	811.015
Exp5:1119	1119	Exp2	9919:7096	9919	7096	Hybrid	49.4	182	3.30729	81.69
Exp5:112	112	Exp2	9597:8249	9597	8249	Hybrid	66.5	154	13.7041	455.66
Exp5:1120	1120	Exp2	9576:9741	9576	9741	Hybrid	94.4	34	21.0246	992.36
Exp5:1121	1121	Exp2	9986:9669	9986	9669	Hybrid	76.4	119	14.1187	539.335
Exp5:1122	1122	Exp2	6043:9128	6043	9128	Hybrid	71	77	14.6139	518.795
Exp5:1123	1123	Exp2	6929:7268	6929	7268	Hybrid	40.4	200	5.29629	106.985
Exp5:1125	1125	Exp2	9612:9433	9612	9433	Hybrid	53	154	12.9794	343.955
Exp5:1126	1126	Exp2	7296:9572	7296	9572	Hybrid	63.8	100	7.92335	252.755
Exp5:1127	1127	Exp2	6154:7517	6154	7517	Hybrid	137.6	31	20.3525	1400.26
Exp5:1128	1128	Exp2	1435:7077	1435	7077	Hybrid	56.6	245	2.14558	60.72
Exp5:113	113	Exp2	9965:9723	9965	9723	Hybrid	83.5217	25	0.0890786	3.72
Exp5:1130	1130	Exp2	8369:6209	8369	6209	Hybrid	80	90	9.79862	391.945
Exp5:1131	1131	Exp2	992:5830	992	5830	Hybrid	141.2	49	17.2084	1214.91
Exp5:1132	1132	Exp2	6956:9980	6956	9980	Hybrid	42.2	90	1.72844	36.47
Exp5:1133	1133	Exp2	7413:139	7413	139	Hybrid	40.4	166	2.75322	55.615
Exp5:1134	1134	Exp2	7031:7092	7031	7092	Hybrid	38.6	220	8.04352	155.24
Exp5:1135	1135	Exp2	7002:9800	7002	9800	Hybrid	51.2	211	7.81523	200.07
Exp5:1136	1136	Exp2	7288:1435	7288	1435	Hybrid	62	180	7.93048	245.845
Exp5:1137	1137	Exp2	9128:6154	9128	6154	Hybrid	67.4	114	10.6605	359.26
Exp5:1138	1138	Exp2	9546:9606	9546	9606	Hybrid	67.4	135	12.3773	417.115
Exp5:1141	1141	Exp2	8357:7213	8357	7213	Hybrid	58.4	198	10.22	298.425
Exp5:1142	1142	Exp2	9634:6034	9634	6034	Hybrid	71	175	11.5652	410.565
Exp5:1143	1143	Exp2	6921:7411	6921	7411	Hybrid	94.4	176	6.71525	316.96
Exp5:1144	1144	Exp2	7353:9547	7353	9547	Hybrid	62	139	4.17484	129.42
Exp5:1145	1145	Exp2	8222:6150	8222	6150	Hybrid	78.2	107	7.04386	275.415
Exp5:1146	1146	Exp2	9775:6903	9775	6903	Hybrid	56.6	218	6.10265	172.705
Exp5:1147	1147	Exp2	9544:6967	9544	6967	Hybrid	33.2	106	1.84398	30.61
Exp5:1148	1148	Exp2	7518:6241	7518	6241	Hybrid	81.8	70	13.3395	545.585
Exp5:1149	1149	Exp2	6915:9600	6915	9600	Hybrid	53	164	6.20925	164.545
Exp5:115	115	Exp2	7353:7353	7353	7353	Accession	84.4308	145	3.45668	145.925
Exp5:1151	1151	Exp2	9733:4931	9733	4931	Hybrid	72.8	83	5.89519	214.585
Exp5:1152	1152	Exp2	9510:6390	9510	6390	Hybrid	44	188	1.77977	39.155
Exp5:1153	1153	Exp2	9726:9632	9726	9632	Hybrid	44	214	6.1275	134.805
Exp5:1154	1154	Exp2	5984:7396	5984	7396	Hybrid	42.2	149	7.12085	150.25
Exp5:1155	1155	Exp2	7396:9934	7396	9934	Hybrid	45.8	176	6.48712	148.555
Exp5:1156	1156	Exp2	9549:9591	9549	9591	Hybrid	72.8	85	10.0411	365.495
Exp5:1157	1157	Exp2	7378:265	7378	265	Hybrid	54.8	188	4.62372	126.69
Exp5:1158	1158	Exp2	10012:9743	10012	9743	Hybrid	83.6	99	14.3441	599.585
Exp5:1159	1159	Exp2	9470:6069	9470	6069	Hybrid	130.4	37	17.0857	1113.99
Exp5:116	116	Exp2	10009:9518	10009	9518	Hybrid	59.0429	164	11.3101	333.89
Exp5:1160	1160	Exp2	6034:9913	6034	9913	Hybrid	80	165	9.14025	365.61
Exp5:1161	1161	Exp2	8366:6987	8366	6987	Hybrid	47.6	240	6.72899	160.15
Exp5:1162	1162	Exp2	6984:7236	6984	7236	Hybrid	51.2	281	5.21777	133.575
Exp5:1163	1163	Exp2	6177:6396	6177	6396	Hybrid	76.4	176	13.7798	526.39
Exp5:1164	1164	Exp2	7000:9404	7000	9404	Hybrid	98	121	14.334	702.365
Exp5:1165	1165	Exp2	9518:10015	9518	10015	Hybrid	63.8	109	9.00909	287.39
Exp5:1166	1166	Exp2	7058:7058	7058	7058	Accession	119.6	108	10.2094	610.525
Exp5:1167	1167	Exp2	9654:9416	9654	9416	Hybrid	67.4	102	16.0795	541.88
Exp5:1168	1168	Exp2	9997:9978	9997	9978	Hybrid	67.4	172	8.9451	301.45
Exp5:1169	1169	Exp2	8266:9643	8266	9643	Hybrid	71	66	14.8393	526.795
Exp5:117	117	Exp2	5818:7218	5818	7218	Hybrid	84.8414	228	1.89401	80.345
Exp5:1170	1170	Exp2	5818:7218	5818	7218	Hybrid	35	271	2.13	37.275
Exp5:1171	1171	Exp2	7199:7127	7199	7127	Hybrid	36.8	141	2.03016	37.355
Exp5:1172	1172	Exp2	7372:7320	7372	7320	Hybrid	49.4	194	5.04676	124.655
Exp5:1174	1174	Exp2	9416:9567	9416	9567	Hybrid	98	50	14.2272	697.135
Exp5:1175	1175	Exp2	6965:6216	6965	6216	Hybrid	157.4	61	18.2495	1436.23
Exp5:1176	1176	Exp2	9975:9971	9975	9971	Hybrid	42.2	156	1.44668	30.525
Exp5:1177	1177	Exp2	10002:9975	10002	9975	Hybrid	76.4	NA	0.0337696	1.29
Exp5:1178	1178	Exp2	9914:9640	9914	9640	Hybrid	69.2	143	12.166	420.945
Exp5:1179	1179	Exp2	9481:9395	9481	9395	Hybrid	179	49	18.9473	1695.78
Exp5:118	118	Exp2	7203:6936	7203	6936	Hybrid	82.0903	177	0.762696	31.305
Exp5:1180	1180	Exp2	1066:6035	1066	6035	Hybrid	117.8	93	20.1705	1188.05
Exp5:1182	1182	Exp2	10010:9546	10010	9546	Hybrid	63.8	125	15.7232	501.57
Exp5:1184	1184	Exp2	9453:9768	9453	9768	Hybrid	85.4	136	14.7904	631.55
Exp5:1185	1185	Exp2	9760:7203	9760	7203	Hybrid	42.2	228	3.55995	75.115
Exp5:1186	1186	Exp2	10011:10015	10011	10015	Hybrid	45.8	206	5.78297	132.43
Exp5:1187	1187	Exp2	9917:9412	9917	9412	Hybrid	89	96	8.36719	372.34
Exp5:1188	1188	Exp2	5830:9746	5830	9746	Hybrid	85.4	68	21.9502	937.275
Exp5:1189	1189	Exp2	7106:9987	7106	9987	Hybrid	71	76	17.6137	625.285
Exp5:119	119	Exp2	7218:10004	7218	10004	Hybrid	60.7455	294	2.95216	89.665
Exp5:1190	1190	Exp2	9576:9587	9576	9587	Hybrid	175.4	127	20.2316	1774.32
Exp5:1191	1191	Exp2	8353:7182	8353	7182	Hybrid	36.8	266	1.98071	36.445
Exp5:1192	1192	Exp2	9534:6973	9534	6973	Hybrid	58.4	145	6.48527	189.37
Exp5:1193	1193	Exp2	7031:9916	7031	9916	Hybrid	74.6	172	8.18887	305.445
Exp5:1194	1194	Exp2	9580:7206	9580	7206	Hybrid	47.6	174	4.11744	97.995
Exp5:1195	1195	Exp2	7404:9506	7404	9506	Hybrid	58.4	189	2.84212	82.99
Exp5:1196	1196	Exp2	9542:9568	9542	9568	Hybrid	101.6	55	12.6922	644.765
Exp5:1197	1197	Exp2	9628:9128	9628	9128	Hybrid	51.2	168	3.41074	87.315
Exp5:1199	1199	Exp2	8353:7404	8353	7404	Hybrid	44	224	3.33864	73.45
Exp5:12	12	Exp2	9518:6184	9518	6184	Hybrid	109.234	122	11.471	626.515
Exp5:120	120	Exp2	9653:10009	9653	10009	Hybrid	68.24	224	2.99853	102.31
Exp5:1200	1200	Exp2	9506:8386	9506	8386	Hybrid	51.2	172	2.18047	55.82
Exp5:1201	1201	Exp2	9579:9814	9579	9814	Hybrid	49.4	209	6.20628	153.295
Exp5:1202	1202	Exp2	9529:9529	9529	9529	Accession	49.4	173	5.67571	140.19
Exp5:1203	1203	Exp2	9442:9427	9442	9427	Hybrid	99.8	46	15.2198	759.47
Exp5:1205	1205	Exp2	9745:9774	9745	9774	Hybrid	53	158	4.62057	122.445
Exp5:1207	1207	Exp2	9993:9650	9993	9650	Hybrid	69.2	91	9.53454	329.895
Exp5:1208	1208	Exp2	7207:9778	7207	9778	Hybrid	72.8	215	8.69876	316.635
Exp5:1209	1209	Exp2	10015:10011	10015	10011	Hybrid	49.4	236	4.27146	105.505
Exp5:121	121	Exp2	8369:6209	8369	6209	Hybrid	53.9	117	12.5074	337.075
Exp5:1210	1210	Exp2	9980:9784	9980	9784	Hybrid	51.2	262	3.76953	96.5
Exp5:1211	1211	Exp2	9409:9576	9409	9576	Hybrid	155.6	15	24.0393	1870.26
Exp5:1212	1212	Exp2	9977:10001	9977	10001	Hybrid	65.6	133	8.78491	288.145
Exp5:1213	1213	Exp2	7177:7186	7177	7186	Hybrid	51.2	177	2.93613	75.165
Exp5:1215	1215	Exp2	10009:9409	10009	9409	Hybrid	42.2	200	6.64408	140.19
Exp5:1216	1216	Exp2	9932:9960	9932	9960	Hybrid	53	181	4.63075	122.715
Exp5:1217	1217	Exp2	5890:9560	5890	9560	Hybrid	38.6	255	3.85751	74.45
Exp5:1218	1218	Exp2	9553:1066	9553	1066	Hybrid	116	101	16.8945	979.88
Exp5:1219	1219	Exp2	6145:6043	6145	6043	Hybrid	126.8	29	15.3713	974.54
Exp5:122	122	Exp2	6195:9712	6195	9712	Hybrid	60.2	131	11.6445	350.5
Exp5:1220	1220	Exp2	6959:7372	6959	7372	Hybrid	63.8	196	3.73323	119.09
Exp5:1221	1221	Exp2	9548:9769	9548	9769	Hybrid	105.2	86	10.7863	567.36
Exp5:1222	1222	Exp2	7028:88	7028	88	Hybrid	65.6	199	3.30579	108.43
Exp5:1223	1223	Exp2	7373:9934	7373	9934	Hybrid	47.6	141	3.98718	94.895
Exp5:1224	1224	Exp2	9524:9654	9524	9654	Hybrid	49.4	29	0.657287	16.235
Exp5:1225	1225	Exp2	7319:108	7319	108	Hybrid	58.4	172	4.31798	126.085
Exp5:1226	1226	Exp2	9972:9974	9972	9974	Hybrid	42.2	115	1.60616	33.89
Exp5:1227	1227	Exp2	9442:9542	9442	9542	Hybrid	128.6	52	17.4399	1121.38
Exp5:1228	1228	Exp2	9634:9629	9634	9629	Hybrid	51.2	155	3.45801	88.525
Exp5:1229	1229	Exp2	9529:9391	9529	9391	Hybrid	60.2	201	5.5392	166.73
Exp5:123	123	Exp2	7165:7182	7165	7182	Hybrid	38.6	171	3.71632	71.725
Exp5:1230	1230	Exp2	7268:6938	7268	6938	Hybrid	47.6	187	3.65399	86.965
Exp5:1231	1231	Exp2	7182:5907	7182	5907	Hybrid	44	164	4.17409	91.83
Exp5:1232	1232	Exp2	9371:6086	9371	6086	Hybrid	89	118	12.9353	575.62
Exp5:1233	1233	Exp2	7328:9699	7328	9699	Hybrid	31.4	176	2.62293	41.18
Exp5:1234	1234	Exp2	9537:9727	9537	9727	Hybrid	24.2	47	0.365702	4.425
Exp5:1235	1235	Exp2	7308:9917	7308	9917	Hybrid	54.8	10	0.245438	6.725
Exp5:1236	1236	Exp2	9699:10010	9699	10010	Hybrid	44	169	9.08909	199.96
Exp5:1237	1237	Exp2	9655:9606	9655	9606	Hybrid	35	147	5.62686	98.47
Exp5:1238	1238	Exp2	9395:7106	9395	7106	Hybrid	89	34	16.6521	741.02
Exp5:1239	1239	Exp2	10011:9811	10011	9811	Hybrid	45.8	180	7.92205	181.415
Exp5:124	124	Exp2	9572:5811	9572	5811	Hybrid	83.6947	137	14.4861	606.205
Exp5:1240	1240	Exp2	9555:9816	9555	9816	Hybrid	54.8	200	6.18686	169.52
Exp5:1241	1241	Exp2	6023:6025	6023	6025	Hybrid	126.8	57	17.9062	1135.25
Exp5:1242	1242	Exp2	7003:763	7003	763	Hybrid	36.8	137	1.58207	29.11
Exp5:1243	1243	Exp2	10009:9518	10009	9518	Hybrid	47.6	68	11.779	280.34
Exp5:1244	1244	Exp2	6086:6945	6086	6945	Hybrid	74.6	213	13.3441	497.735
Exp5:1245	1245	Exp2	7148:9759	7148	9759	Hybrid	62	102	14.4137	446.825
Exp5:1246	1246	Exp2	7349:7236	7349	7236	Hybrid	63.8	219	8.26379	263.615
Exp5:1247	1247	Exp2	9321:10006	9321	10006	Hybrid	71	84	14.6596	520.415
Exp5:1249	1249	Exp2	7517:9104	7517	9104	Hybrid	69.2	84	14.302	494.85
Exp5:125	125	Exp2	7002:7202	7002	7202	Hybrid	38.8	196	10.6265	206.155
Exp5:1250	1250	Exp2	6216:9657	6216	9657	Hybrid	58.4	145	6.32517	184.695
Exp5:1251	1251	Exp2	9481:9130	9481	9130	Hybrid	87.2	46	22.8466	996.11
Exp5:1252	1252	Exp2	9535:9914	9535	9914	Hybrid	71	107	11.3499	402.92
Exp5:1253	1253	Exp2	9640:7164	9640	7164	Hybrid	69.2	84	12.2922	425.31
Exp5:1254	1254	Exp2	9989:9442	9989	9442	Hybrid	96.2	43	9.38233	451.29
Exp5:1255	1255	Exp2	9814:9529	9814	9529	Hybrid	53	167	7.50094	198.775
Exp5:1256	1256	Exp2	9522:7217	9522	7217	Hybrid	33.2	75	0.675301	11.21
Exp5:1257	1257	Exp2	9518:9640	9518	9640	Hybrid	69.2	65	12.9447	447.885
Exp5:1258	1258	Exp2	7111:9649	7111	9649	Hybrid	51.2	115	7.61953	195.06
Exp5:126	126	Exp2	9539:7387	9539	7387	Hybrid	38.6	111	5.84896	112.885
Exp5:1260	1260	Exp2	992:6073	992	6073	Hybrid	85.4	71	12.9207	551.715
Exp5:1261	1261	Exp2	7165:7182	7165	7182	Hybrid	45.8	194	6.24083	142.915
Exp5:1262	1262	Exp2	9758:6974	9758	6974	Hybrid	65.6	45	14.405	472.485
Exp5:1263	1263	Exp2	9947:9997	9947	9997	Hybrid	51.2	82	6.06484	155.26
Exp5:1264	1264	Exp2	8334:6959	8334	6959	Hybrid	58.4	119	11.161	325.9
Exp5:1265	1265	Exp2	10010:9612	10010	9612	Hybrid	45.8	242	5.79432	132.69
Exp5:1266	1266	Exp2	139:7288	139	7288	Hybrid	65.6	137	9.76311	320.23
Exp5:1268	1268	Exp2	9640:5276	9640	5276	Hybrid	53	122	6.74264	178.68
Exp5:127	127	Exp2	6974:9584	6974	9584	Hybrid	66.5692	29	40.3925	1344.45
Exp5:1270	1270	Exp2	9518:6184	9518	6184	Hybrid	126.8	9	16.3179	1034.56
Exp5:1271	1271	Exp2	9978:10002	9978	10002	Hybrid	38.6	70	2.79611	53.965
Exp5:1272	1272	Exp2	6963:7520	6963	7520	Hybrid	40.4	173	5.95743	120.34
Exp5:1273	1273	Exp2	9595:7287	9595	7287	Hybrid	56.6	140	3.41661	96.69
Exp5:1274	1274	Exp2	9528:7002	9528	7002	Hybrid	71	124	14.09	500.195
Exp5:1276	1276	Exp2	9727:7396	9727	7396	Hybrid	36.8	143	1.26005	23.185
Exp5:1277	1277	Exp2	7075:7071	7075	7071	Hybrid	58.4	199	9.58099	279.765
Exp5:1278	1278	Exp2	763:768	763	768	Hybrid	36.8	93	3.34647	61.575
Exp5:1279	1279	Exp2	8240:9535	8240	9535	Hybrid	150.2	26	NA	207.29
Exp5:1280	1280	Exp2	7316:6929	7316	6929	Hybrid	51.2	101	11.0473	282.81
Exp5:1281	1281	Exp2	10015:9669	10015	9669	Hybrid	44	264	4.63045	101.87
Exp5:1282	1282	Exp2	7028:6944	7028	6944	Hybrid	45.8	80	0.874672	20.03
Exp5:1283	1283	Exp2	7025:7092	7025	7092	Hybrid	44	158	5.26091	115.74
Exp5:1284	1284	Exp2	8230:7148	8230	7148	Hybrid	114.2	33	18.8027	1073.63
Exp5:1285	1285	Exp2	9133:9591	9133	9591	Hybrid	54.8	93	5.21241	142.82
Exp5:1286	1286	Exp2	7120:8231	7120	8231	Hybrid	51.2	73	8.23848	210.905
Exp5:1287	1287	Exp2	9965:9723	9965	9723	Hybrid	40.4	170	2.11312	42.685
Exp5:1288	1288	Exp2	9970:10000	9970	10000	Hybrid	42.2	106	5.17725	109.24
Exp5:1289	1289	Exp2	6184:5151	6184	5151	Hybrid	69.2	136	9.68324	335.04
Exp5:129	129	Exp2	7125:6043	7125	6043	Hybrid	56.5419	127	20.1482	569.61
Exp5:1290	1290	Exp2	108:7258	108	7258	Hybrid	42.2	135	1.88555	39.785
Exp5:1291	1291	Exp2	7217:6979	7217	6979	Hybrid	35	100	0.945143	16.54
Exp5:1292	1292	Exp2	10012:9966	10012	9966	Hybrid	116	36	22.1977	1287.46
Exp5:1293	1293	Exp2	9968:9733	9968	9733	Hybrid	45.8	264	6.10655	139.84
Exp5:1294	1294	Exp2	9947:10002	9947	10002	Hybrid	51.2	92	11.8215	302.63
Exp5:1295	1295	Exp2	159:6975	159	6975	Hybrid	51.2	194	1.88848	48.345
Exp5:1296	1296	Exp2	6951:9574	6951	9574	Hybrid	72.8	149	10.1894	370.895
Exp5:1297	1297	Exp2	9653:9968	9653	9968	Hybrid	36.8	99	1.23804	22.78
Exp5:1298	1298	Exp2	9944:9944	9944	9944	Accession	31.4	34	0.932803	14.645
Exp5:1299	1299	Exp2	10011:6071	10011	6071	Hybrid	67.4	97	7.68858	259.105
Exp5:13	13	Exp2	763:7203	763	7203	Hybrid	52.712	158	1.58465	41.765
Exp5:130	130	Exp2	10011:10015	10011	10015	Hybrid	60.38	190	3.23004	97.515
Exp5:1300	1300	Exp2	9970:9973	9970	9973	Hybrid	35	118	1.82114	31.87
Exp5:1301	1301	Exp2	9572:5811	9572	5811	Hybrid	47.6	212	4.88382	116.235
Exp5:1302	1302	Exp2	9932:9597	9932	9597	Hybrid	31.4	49	0.696178	10.93
Exp5:1303	1303	Exp2	7517:9704	7517	9704	Hybrid	98	36	17.29	847.21
Exp5:1304	1304	Exp2	9737:9596	9737	9596	Hybrid	44	144	2.07114	45.565
Exp5:1305	1305	Exp2	772:7347	772	7347	Hybrid	38.6	110	2.23394	43.115
Exp5:1306	1306	Exp2	7203:9565	7203	9565	Hybrid	51.2	146	10.1631	260.175
Exp5:1308	1308	Exp2	6069:992	6069	992	Hybrid	96.2	36	21.0363	1011.85
Exp5:1309	1309	Exp2	9587:9730	9587	9730	Hybrid	72.8	71	9.84519	358.365
Exp5:131	131	Exp2	9565:7207	9565	7207	Hybrid	52.04	172	2.28094	59.35
Exp5:1312	1312	Exp2	9698:9770	9698	9770	Hybrid	54.8	128	4.23029	115.91
Exp5:1313	1313	Exp2	8214:7458	8214	7458	Hybrid	40.4	109	7.64109	154.35
Exp5:1314	1314	Exp2	6195:9712	6195	9712	Hybrid	49.4	125	10.8186	267.22
Exp5:1315	1315	Exp2	6177:9612	6177	9612	Hybrid	56.6	114	13.2083	373.795
Exp5:1316	1316	Exp2	9983:7308	9983	7308	Hybrid	51.2	247	4.29316	109.905
Exp5:1317	1317	Exp2	9999:9974	9999	9974	Hybrid	40.4	178	4.65668	94.065
Exp5:1318	1318	Exp2	9598:9741	9598	9741	Hybrid	65.6	100	14.58	478.225
Exp5:1319	1319	Exp2	7322:9507	7322	9507	Hybrid	38.6	137	1.5285	29.5
Exp5:132	132	Exp2	7167:6180	7167	6180	Hybrid	41.3	217	3.56949	73.71
Exp5:1320	1320	Exp2	9793:9537	9793	9537	Hybrid	40.4	195	2.16584	43.75
Exp5:1321	1321	Exp2	9766:6936	9766	6936	Hybrid	45.8	204	3.07795	70.485
Exp5:1322	1322	Exp2	7328:9733	7328	9733	Hybrid	45.8	258	2.89672	66.335
Exp5:1323	1323	Exp2	9926:9625	9926	9625	Hybrid	65.6	158	7.79512	255.68
Exp5:1324	1324	Exp2	9746:8249	9746	8249	Hybrid	117.8	49	16.8027	989.68
Exp5:1325	1325	Exp2	9591:5726	9591	5726	Hybrid	83.6	80	10.5635	441.555
Exp5:1326	1326	Exp2	7347:6898	7347	6898	Hybrid	83.6	141	8.28612	346.36
Exp5:1327	1327	Exp2	7255:7165	7255	7165	Hybrid	69.2	206	8.30636	287.4
Exp5:1328	1328	Exp2	9697:7008	9697	7008	Hybrid	85.4	125	13.6245	581.765
Exp5:1329	1329	Exp2	9960:9965	9960	9965	Hybrid	40.4	140	3.11559	62.935
Exp5:133	133	Exp2	7209:763	7209	763	Hybrid	33.2	222	3.5997	59.755
Exp5:1330	1330	Exp2	9713:7028	9713	7028	Hybrid	69.2	215	8.91113	308.325
Exp5:1331	1331	Exp2	6040:7148	6040	7148	Hybrid	101.6	77	19.4296	987.025
Exp5:1332	1332	Exp2	8376:9433	8376	9433	Hybrid	159.2	27	13.5822	1081.14
Exp5:1334	1334	Exp2	9542:9989	9542	9989	Hybrid	96.2	61	14.8413	713.865
Exp5:1335	1335	Exp2	6177:9932	6177	9932	Hybrid	81.8	79	11.8872	486.185
Exp5:1336	1336	Exp2	6940:6940	6940	6940	Accession	62	153	4.53129	140.47
Exp5:1337	1337	Exp2	9527:6242	9527	6242	Hybrid	125	26	30.0445	1877.78
Exp5:1338	1338	Exp2	9733:7231	9733	7231	Hybrid	67.4	141	6.23412	210.09
Exp5:1339	1339	Exp2	7268:9760	7268	9760	Hybrid	42.2	119	1.15592	24.39
Exp5:134	134	Exp2	8351:9555	8351	9555	Hybrid	45.8	165	12.7762	292.575
Exp5:1340	1340	Exp2	8376:10016	8376	10016	Hybrid	101.6	64	16.2928	827.675
Exp5:1341	1341	Exp2	9470:9785	9470	9785	Hybrid	123.2	38	12.6144	777.05
Exp5:1342	1342	Exp2	10018:9968	10018	9968	Hybrid	69.2	114	10.7601	372.3
Exp5:1343	1343	Exp2	7387:7382	7387	7382	Hybrid	38.6	143	1.93601	37.365
Exp5:1344	1344	Exp2	7013:9760	7013	9760	Hybrid	69.2	213	5.94682	205.76
Exp5:1345	1345	Exp2	9570:9606	9570	9606	Hybrid	65.6	96	9.85	323.08
Exp5:1346	1346	Exp2	9637:9632	9637	9632	Hybrid	78.2	174	4.06266	158.85
Exp5:1347	1347	Exp2	6151:8422	6151	8422	Hybrid	148.4	27	14.9422	1108.71
Exp5:1348	1348	Exp2	7058:9538	7058	9538	Hybrid	83.6	73	8.39653	350.975
Exp5:135	135	Exp2	7255:7165	7255	7165	Hybrid	49.4	143	7.8087	192.875
Exp5:1350	1350	Exp2	9960:9592	9960	9592	Hybrid	69.2	49	9.69118	335.315
Exp5:1351	1351	Exp2	9528:6043	9528	6043	Hybrid	108.8	57	11.4722	624.085
Exp5:1352	1352	Exp2	9748:9748	9748	9748	Accession	71	160	9.24761	328.29
Exp5:1353	1353	Exp2	7353:7353	7353	7353	Accession	74.6	84	8.77105	327.16
Exp5:1354	1354	Exp2	9978:10015	9978	10015	Hybrid	36.8	73	1.85652	34.16
Exp5:1356	1356	Exp2	6944:9760	6944	9760	Hybrid	35	187	2.06714	36.175
Exp5:1357	1357	Exp2	7125:10010	7125	10010	Hybrid	58.4	154	9.99966	291.99
Exp5:1358	1358	Exp2	9433:9102	9433	9102	Hybrid	63.8	118	10.1509	323.815
Exp5:1359	1359	Exp2	9943:9966	9943	9966	Hybrid	53	172	3.36792	89.25
Exp5:136	136	Exp2	9640:5276	9640	5276	Hybrid	52.0069	174	7.11636	185.05
Exp5:1360	1360	Exp2	6961:1435	6961	1435	Hybrid	40.4	99	1.79629	36.285
Exp5:1361	1361	Exp2	6961:7322	6961	7322	Hybrid	51.2	216	5.34492	136.83
Exp5:1362	1362	Exp2	5867:6396	5867	6396	Hybrid	116	55	22.4424	1301.66
Exp5:1363	1363	Exp2	9560:9560	9560	9560	Accession	33.2	160	1.1506	19.1
Exp5:1364	1364	Exp2	7125:6043	7125	6043	Hybrid	98	34	17.1305	839.395
Exp5:1365	1365	Exp2	7165:7199	7165	7199	Hybrid	51.2	226	7.79824	199.635
Exp5:1366	1366	Exp2	9637:7328	9637	7328	Hybrid	36.8	122	2.11114	38.845
Exp5:1367	1367	Exp2	9778:428	9778	428	Hybrid	65.6	156	7.26601	238.325
Exp5:1368	1368	Exp2	9581:9986	9581	9986	Hybrid	110.6	33	23.0967	1277.25
Exp5:1369	1369	Exp2	6108:6961	6108	6961	Hybrid	45.8	81	1.93057	44.21
Exp5:137	137	Exp2	8266:9643	8266	9643	Hybrid	86.9429	82	3.64975	158.66
Exp5:1370	1370	Exp2	6938:6243	6938	6243	Hybrid	51.2	231	3.93262	100.675
Exp5:1371	1371	Exp2	9930:9925	9930	9925	Hybrid	53	127	10.0206	265.545
Exp5:1372	1372	Exp2	6145:9985	6145	9985	Hybrid	99.8	77	21.3988	1067.8
Exp5:1373	1373	Exp2	7143:430	7143	430	Hybrid	60.2	201	6.92309	208.385
Exp5:1374	1374	Exp2	9133:6396	9133	6396	Hybrid	63.8	156	4.27414	136.345
Exp5:1375	1375	Exp2	9768:9592	9768	9592	Hybrid	80	87	6.48725	259.49
Exp5:1376	1376	Exp2	6915:10018	6915	10018	Hybrid	74.6	113	14.2259	530.625
Exp5:1377	1377	Exp2	9804:9804	9804	9804	Accession	62	260	4.64581	144.02
Exp5:1378	1378	Exp2	9774:9737	9774	9737	Hybrid	65.6	281	6.87012	225.34
Exp5:1379	1379	Exp2	9470:9620	9470	9620	Hybrid	62	60	16.4469	509.855
Exp5:138	138	Exp2	9412:9907	9412	9907	Hybrid	47.3652	140	10.6618	252.5
Exp5:1380	1380	Exp2	9698:9669	9698	9669	Hybrid	72.8	108	9.00975	327.955
Exp5:1382	1382	Exp2	7427:8230	7427	8230	Hybrid	99.8	36	10.0246	500.23
Exp5:1383	1383	Exp2	6936:6958	6936	6958	Hybrid	47.6	107	1.8687	44.475
Exp5:1384	1384	Exp2	9726:9968	9726	9968	Hybrid	44	238	2.76773	60.89
Exp5:1385	1385	Exp2	9988:6177	9988	6177	Hybrid	67.4	100	11.6481	392.54
Exp5:1387	1387	Exp2	9913:6396	9913	6396	Hybrid	69.2	177	3.5815	123.92
Exp5:1388	1388	Exp2	9433:9371	9433	9371	Hybrid	108.8	40	11.5025	625.735
Exp5:1389	1389	Exp2	9612:9399	9612	9399	Hybrid	62	167	9.65242	299.225
Exp5:139	139	Exp2	7387:7382	7387	7382	Hybrid	48.9846	240	3.80752	93.255
Exp5:1390	1390	Exp2	9653:10009	9653	10009	Hybrid	45.8	241	4.22489	96.75
Exp5:1391	1391	Exp2	9723:7319	9723	7319	Hybrid	54.8	220	4.30912	118.07
Exp5:1392	1392	Exp2	7424:7314	7424	7314	Hybrid	35	161	1.93057	33.785
Exp5:1393	1393	Exp2	7516:7111	7516	7111	Hybrid	72.8	103	18.4834	672.795
Exp5:1395	1395	Exp2	9965:10011	9965	10011	Hybrid	58.4	88	1.96507	57.38
Exp5:1398	1398	Exp2	9577:9736	9577	9736	Hybrid	67.4	82	16.7669	565.045
Exp5:1399	1399	Exp2	7062:7127	7062	7127	Hybrid	38.6	191	4.56088	88.025
Exp5:14	14	Exp2	9769:9951	9769	9951	Hybrid	102.469	195	3.16808	162.315
Exp5:140	140	Exp2	7268:6938	7268	6938	Hybrid	45.8	248	4.09214	93.71
Exp5:1400	1400	Exp2	5830:5830	5830	5830	Accession	92.6	123	15.5908	721.855
Exp5:1401	1401	Exp2	7258:7028	7258	7028	Hybrid	54.8	216	5.5042	150.815
Exp5:1402	1402	Exp2	9749:9968	9749	9968	Hybrid	45.8	170	2.22817	51.025
Exp5:1403	1403	Exp2	9813:5165	9813	5165	Hybrid	76.4	144	8.97186	342.725
Exp5:1404	1404	Exp2	5726:9581	5726	9581	Hybrid	96.2	71	13.9613	671.54
Exp5:1405	1405	Exp2	7382:9544	7382	9544	Hybrid	45.8	118	1.05087	24.065
Exp5:1407	1407	Exp2	9058:8351	9058	8351	Hybrid	121.4	28	18.3341	1112.88
Exp5:1408	1408	Exp2	6396:7427	6396	7427	Hybrid	94.4	76	12.1061	571.41
Exp5:1409	1409	Exp2	9391:6243	9391	6243	Hybrid	54.8	188	4.27974	117.265
Exp5:141	141	Exp2	7520:8357	7520	8357	Hybrid	43.9333	182	1.83574	40.325
Exp5:1410	1410	Exp2	9606:9781	9606	9781	Hybrid	47.6	111	1.6687	39.715
Exp5:1411	1411	Exp2	6034:6034	6034	6034	Accession	83.6	152	8.28911	346.485
Exp5:1413	1413	Exp2	7396:7063	7396	7063	Hybrid	69.2	73	1.39494	48.265
Exp5:1414	1414	Exp2	9512:7013	9512	7013	Hybrid	35	115	2.70514	47.34
Exp5:1415	1415	Exp2	7518:9659	7518	9659	Hybrid	74.6	125	11.1989	417.72
Exp5:1417	1417	Exp2	7213:8353	7213	8353	Hybrid	67.4	132	4.41128	148.66
Exp5:1418	1418	Exp2	9409:9128	9409	9128	Hybrid	90.8	63	12.8983	585.585
Exp5:1419	1419	Exp2	9769:9951	9769	9951	Hybrid	47.6	149	2.27101	54.05
Exp5:1420	1420	Exp2	6915:9409	6915	9409	Hybrid	60.2	153	6.23056	187.54
Exp5:1421	1421	Exp2	6975:8354	6975	8354	Hybrid	62	169	4.4829	138.97
Exp5:1422	1422	Exp2	5151:9520	5151	9520	Hybrid	94.4	82	16.5915	783.12
Exp5:1423	1423	Exp2	7192:9559	7192	9559	Hybrid	47.6	145	3.60588	85.82
Exp5:1424	1424	Exp2	9481:6244	9481	6244	Hybrid	137.6	52	18.7227	1288.12
Exp5:1425	1425	Exp2	9565:7207	9565	7207	Hybrid	67.4	231	7.33813	247.295
Exp5:1426	1426	Exp2	7273:5253	7273	5253	Hybrid	35	158	1.80029	31.505
Exp5:1427	1427	Exp2	9586:6009	9586	6009	Hybrid	80	59	13.6141	544.565
Exp5:1428	1428	Exp2	6958:6961	6958	6961	Hybrid	36.8	112	1.03016	18.955
Exp5:1429	1429	Exp2	7120:7177	7120	7177	Hybrid	44	260	2.21341	48.695
Exp5:1430	1430	Exp2	8231:7064	8231	7064	Hybrid	81.8	82	10.5853	432.94
Exp5:1431	1431	Exp2	9521:6958	9521	6958	Hybrid	53	16	1.08377	28.72
Exp5:1432	1432	Exp2	9665:9597	9665	9597	Hybrid	81.8	90	11.4714	469.18
Exp5:1433	1433	Exp2	7063:9394	7063	9394	Hybrid	62	100	10.6731	330.865
Exp5:1434	1434	Exp2	6901:6901	6901	6901	Accession	65.6	158	4.05686	133.065
Exp5:1435	1435	Exp2	7206:9526	7206	9526	Hybrid	40.4	199	3.7604	75.96
Exp5:1436	1436	Exp2	9592:9985	9592	9985	Hybrid	83.6	104	11.1067	464.26
Exp5:1437	1437	Exp2	8354:6963	8354	6963	Hybrid	38.6	139	3.37694	65.175
Exp5:1438	1438	Exp2	6898:6987	6898	6987	Hybrid	40.4	192	1.94282	39.245
Exp5:1439	1439	Exp2	9574:9625	9574	9625	Hybrid	60.2	140	11.0224	331.775
Exp5:144	144	Exp2	9988:6177	9988	6177	Hybrid	49.1097	80	17.5222	430.255
Exp5:1440	1440	Exp2	9559:7010	9559	7010	Hybrid	45.8	150	7.96528	182.405
Exp5:1441	1441	Exp2	7025:7092	7025	7092	Hybrid	58.4	193	8.92295	260.55
Exp5:1442	1442	Exp2	10011:10015	10011	10015	Hybrid	44	207	5.69364	125.26
Exp5:1443	1443	Exp2	9919:7096	9919	7096	Hybrid	49.4	165	3.80466	93.975
Exp5:1444	1444	Exp2	6216:9657	6216	9657	Hybrid	54.8	49	2.27336	62.29
Exp5:1445	1445	Exp2	7000:9404	7000	9404	Hybrid	90.8	113	11.2378	510.195
Exp5:1446	1446	Exp2	7319:108	7319	108	Hybrid	56.6	199	7.88233	223.07
Exp5:1448	1448	Exp2	9768:9592	9768	9592	Hybrid	76.4	98	11.9319	455.8
Exp5:1449	1449	Exp2	8369:8376	8369	8376	Hybrid	80	88	12.1143	484.57
Exp5:145	145	Exp2	7092:7143	7092	7143	Hybrid	60.6667	244	5.00819	151.915
Exp5:1450	1450	Exp2	7333:7186	7333	7186	Hybrid	38.6	172	1.41528	27.315
Exp5:1451	1451	Exp2	5867:6396	5867	6396	Hybrid	143	157	12.3387	882.215
Exp5:1452	1452	Exp2	9537:9727	9537	9727	Hybrid	29.6	61	0.624324	NA
Exp5:1453	1453	Exp2	7268:9760	7268	9760	Hybrid	38.6	306	2.85389	55.08
Exp5:1454	1454	Exp2	9506:8386	9506	8386	Hybrid	45.8	196	3.37183	77.215
Exp5:1455	1455	Exp2	9778:428	9778	428	Hybrid	72.8	197	6.55797	238.71
Exp5:1456	1456	Exp2	6975:8354	6975	8354	Hybrid	54.8	107	3.06369	83.945
Exp5:1457	1457	Exp2	6940:6940	6940	6940	Accession	44	92	1.98545	43.68
Exp5:1458	1458	Exp2	9596:9909	9596	9909	Hybrid	31.4	86	1.17516	18.45
Exp5:1459	1459	Exp2	9587:9587	9587	9587	Accession	141.2	36	14.079	993.98
Exp5:146	146	Exp2	9133:7296	9133	7296	Hybrid	41.8625	165	8.00239	167.5
Exp5:1460	1460	Exp2	9619:4931	9619	4931	Hybrid	49.4	139	7.91377	195.47
Exp5:1461	1461	Exp2	9986:9669	9986	9669	Hybrid	80	87	14.6865	587.46
Exp5:1462	1462	Exp2	139:7288	139	7288	Hybrid	45.8	164	2.82773	64.755
Exp5:1463	1463	Exp2	7165:7199	7165	7199	Hybrid	58.4	224	8.39418	245.11
Exp5:1464	1464	Exp2	5818:7218	5818	7218	Hybrid	42.2	176	6.45403	136.18
Exp5:1465	1465	Exp2	6180:7028	6180	7028	Hybrid	42.2	270	2.55924	54
Exp5:1466	1466	Exp2	9548:9769	9548	9769	Hybrid	123.2	87	6.15049	378.87
Exp5:1467	1467	Exp2	6974:9584	6974	9584	Hybrid	123.2	13	26.7588	1648.34
Exp5:1469	1469	Exp2	7378:265	7378	265	Hybrid	45.8	159	2.20852	50.575
Exp5:147	147	Exp2	9529:9391	9529	9391	Hybrid	44.975	210	11.3861	256.045
Exp5:1470	1470	Exp2	7520:8357	7520	8357	Hybrid	42.2	169	2.28389	48.19
Exp5:1471	1471	Exp2	9697:10009	9697	10009	Hybrid	49.4	168	5.98684	147.875
Exp5:1472	1472	Exp2	9612:9433	9612	9433	Hybrid	67.4	146	7.45386	251.195
Exp5:1473	1473	Exp2	9776:6023	9776	6023	Hybrid	69.2	133	9.89162	342.25
Exp5:1474	1474	Exp2	9655:9606	9655	9606	Hybrid	31.4	54	1.08185	16.985
Exp5:1475	1475	Exp2	9959:9634	9959	9634	Hybrid	49.4	123	3.18178	78.59
Exp5:1476	1476	Exp2	9978:10002	9978	10002	Hybrid	44	92	1.80341	39.675
Exp5:1477	1477	Exp2	9535:9914	9535	9914	Hybrid	81.8	90	15.6013	638.095
Exp5:1478	1478	Exp2	7203:6936	7203	6936	Hybrid	45.8	105	1.0131	23.2
Exp5:1479	1479	Exp2	9481:9130	9481	9130	Hybrid	72.8	67	14.1896	516.5
Exp5:1480	1480	Exp2	7288:1435	7288	1435	Hybrid	54.8	181	6.72938	184.385
Exp5:1482	1482	Exp2	9542:9989	9542	9989	Hybrid	125	48	26.3117	1644.48
Exp5:1483	1483	Exp2	9971:9997	9971	9997	Hybrid	47.6	163	5.65693	134.635
Exp5:1484	1484	Exp2	6979:7323	6979	7323	Hybrid	35	217	3.59371	62.89
Exp5:1486	1486	Exp2	5772:410	5772	410	Hybrid	62	183	4.05645	125.75
Exp5:1487	1487	Exp2	6965:6216	6965	6216	Hybrid	179	5	18.3182	1639.47
Exp5:1488	1488	Exp2	5784:10015	5784	10015	Hybrid	56.6	166	10.1498	287.24
Exp5:1489	1489	Exp2	9972:9974	9972	9974	Hybrid	31.4	227	3.80191	59.69
Exp5:1491	1491	Exp2	9997:9978	9997	9978	Hybrid	60.2	119	7.53472	226.795
Exp5:1493	1493	Exp2	7273:5253	7273	5253	Hybrid	27.8	69	1.26187	17.54
Exp5:1494	1494	Exp2	9528:7002	9528	7002	Hybrid	58.4	91	12.5584	366.705
Exp5:1495	1495	Exp2	6944:9760	6944	9760	Hybrid	33.2	94	2.07078	34.375
Exp5:1496	1496	Exp2	7058:7058	7058	7058	Accession	98	72	11.8359	579.96
Exp5:1497	1497	Exp2	7322:9507	7322	9507	Hybrid	40.4	216	2.58391	52.195
Exp5:1498	1498	Exp2	9570:9606	9570	9606	Hybrid	51.2	85	9.59219	245.56
Exp5:1499	1499	Exp2	9518:6184	9518	6184	Hybrid	81.8	61	14.9269	610.51
Exp5:15	15	Exp2	10016:9628	10016	9628	Hybrid	56.6	57	16.915	478.695
Exp5:150	150	Exp2	6921:7411	6921	7411	Hybrid	58.5385	148	12.768	373.71
Exp5:1500	1500	Exp2	9553:1066	9553	1066	Hybrid	117.8	106	16.3778	964.655
Exp5:1501	1501	Exp2	7349:7236	7349	7236	Hybrid	56.6	172	7.88958	223.275
Exp5:1502	1502	Exp2	9133:6396	9133	6396	Hybrid	62	152	11.9584	370.71
Exp5:1503	1503	Exp2	6043:9128	6043	9128	Hybrid	69.2	78	10.6728	369.28
Exp5:1504	1504	Exp2	6086:6945	6086	6945	Hybrid	90.8	30	22.754	1033.03
Exp5:1505	1505	Exp2	7167:6180	7167	6180	Hybrid	35	103	1.01371	17.74
Exp5:1506	1506	Exp2	7002:7202	7002	7202	Hybrid	72.8	86	1.74382	63.475
Exp5:1507	1507	Exp2	9640:7164	9640	7164	Hybrid	76.4	88	16.1624	617.405
Exp5:1509	1509	Exp2	7192:7126	7192	7126	Hybrid	72.8	77	8.9206	324.71
Exp5:151	151	Exp2	6956:9980	6956	9980	Hybrid	49.7	268	2.6493	65.835
Exp5:1510	1510	Exp2	7036:7346	7036	7346	Hybrid	44	272	5.64773	124.25
Exp5:1511	1511	Exp2	9518:10015	9518	10015	Hybrid	58.4	213	14.4182	421.01
Exp5:1512	1512	Exp2	10002:9975	10002	9975	Hybrid	54.8	NA	0.0775547	2.125
Exp5:1513	1513	Exp2	10012:9743	10012	9743	Hybrid	78.2	62	24.8271	970.74
Exp5:1514	1514	Exp2	9983:7308	9983	7308	Hybrid	47.6	144	6.0563	144.14
Exp5:1515	1515	Exp2	9130:8376	9130	8376	Hybrid	62	151	8.73177	270.685
Exp5:1516	1516	Exp2	9481:6244	9481	6244	Hybrid	117.8	36	22.1718	1305.92
Exp5:1518	1518	Exp2	6243:6940	6243	6940	Hybrid	40.4	174	4.09183	82.655
Exp5:152	152	Exp2	9506:8386	9506	8386	Hybrid	52.3143	188	5.74336	150.23
Exp5:1520	1520	Exp2	6034:9913	6034	9913	Hybrid	81.8	162	6.96149	284.725
Exp5:1521	1521	Exp2	7268:6938	7268	6938	Hybrid	53	132	1.6783	44.475
Exp5:1522	1522	Exp2	9769:9951	9769	9951	Hybrid	63.8	159	4.89984	156.305
Exp5:1523	1523	Exp2	6009:7164	6009	7164	Hybrid	51.2	103	9.4127	240.965
Exp5:1524	1524	Exp2	5830:5830	5830	5830	Accession	80	114	16.1653	646.61
Exp5:1525	1525	Exp2	7071:7000	7071	7000	Hybrid	69.2	146	10.1178	350.075
Exp5:1526	1526	Exp2	9907:7273	9907	7273	Hybrid	51.2	197	3.98418	101.995
Exp5:1527	1527	Exp2	9975:10000	9975	10000	Hybrid	45.8	192	6.4417	147.515
Exp5:1529	1529	Exp2	5253:9560	5253	9560	Hybrid	38.6	87	1.00855	19.465
Exp5:1530	1530	Exp2	8230:7148	8230	7148	Hybrid	177.2	19	23.8906	2116.7
Exp5:1531	1531	Exp2	7143:430	7143	430	Hybrid	54.8	208	7.23212	198.16
Exp5:1532	1532	Exp2	9416:9567	9416	9567	Hybrid	99.8	64	21.6341	1079.54
Exp5:1533	1533	Exp2	6180:6108	6180	6108	Hybrid	38.6	188	4.87021	93.995
Exp5:1534	1534	Exp2	9653:9968	9653	9968	Hybrid	31.4	99	1.08854	17.09
Exp5:1535	1535	Exp2	7218:10004	7218	10004	Hybrid	40.4	79	0.556188	11.235
Exp5:1536	1536	Exp2	9634:6034	9634	6034	Hybrid	78.2	100	9.17928	358.91
Exp5:1537	1537	Exp2	9612:9399	9612	9399	Hybrid	56.6	116	14.9509	423.11
Exp5:1538	1538	Exp2	7186:9719	7186	9719	Hybrid	35	177	2.50686	43.87
Exp5:1539	1539	Exp2	10010:9959	10010	9959	Hybrid	31.4	152	9.60828	150.85
Exp5:154	154	Exp2	10014:9815	10014	9815	Hybrid	66.5	124	11.4319	380.11
Exp5:1540	1540	Exp2	6959:6959	6959	6959	Accession	45.8	194	1.91179	43.78
Exp5:1541	1541	Exp2	6073:9910	6073	9910	Hybrid	89	44	16.6512	740.98
Exp5:1542	1542	Exp2	6938:6243	6938	6243	Hybrid	38.6	109	2.24378	43.305
Exp5:1543	1543	Exp2	9947:9997	9947	9997	Hybrid	44	92	5.99864	131.97
Exp5:1544	1544	Exp2	6177:9612	6177	9612	Hybrid	40.4	128	9.75322	197.015
Exp5:1545	1545	Exp2	9512:7013	9512	7013	Hybrid	35	66	0.620286	10.855
Exp5:1546	1546	Exp2	7387:7382	7387	7382	Hybrid	33.2	199	2.82651	46.92
Exp5:1547	1547	Exp2	7164:6086	7164	6086	Hybrid	99.8	40	19.2473	960.44
Exp5:1548	1548	Exp2	9574:9625	9574	9625	Hybrid	45.8	111	12.2921	281.49
Exp5:1549	1549	Exp2	7217:6979	7217	6979	Hybrid	31.4	75	0.815924	12.81
Exp5:155	155	Exp2	6938:6243	6938	6243	Hybrid	49.6571	259	4.57678	113.635
Exp5:1550	1550	Exp2	6071:10009	6071	10009	Hybrid	42.2	77	12.6365	266.63
Exp5:1551	1551	Exp2	9947:10002	9947	10002	Hybrid	72.8	46	15.2059	553.495
Exp5:1552	1552	Exp2	10010:9612	10010	9612	Hybrid	42.2	239	6.87299	145.02
Exp5:1553	1553	Exp2	7373:9934	7373	9934	Hybrid	36.8	57	0.796467	14.655
Exp5:1554	1554	Exp2	9321:10006	9321	10006	Hybrid	108.8	39	19.0169	1034.52
Exp5:1555	1555	Exp2	9470:9785	9470	9785	Hybrid	47.6	44	16.196	385.465
Exp5:1556	1556	Exp2	9529:9529	9529	9529	Accession	29.6	16	0.726689	10.755
Exp5:1557	1557	Exp2	5907:7177	5907	7177	Hybrid	51.2	98	1.64141	42.02
Exp5:1558	1558	Exp2	9442:9427	9442	9427	Hybrid	83.6	38	14.1139	589.96
Exp5:1559	1559	Exp2	9713:7028	9713	7028	Hybrid	44	133	9.2375	203.225
Exp5:156	156	Exp2	7186:7387	7186	7387	Hybrid	50.3	217	5.37515	135.185
Exp5:1560	1560	Exp2	9637:9632	9637	9632	Hybrid	40.4	184	6.4896	131.09
Exp5:1561	1561	Exp2	9133:7296	9133	7296	Hybrid	69.2	151	13.9361	482.19
Exp5:1562	1562	Exp2	9977:10001	9977	10001	Hybrid	60.2	59	4.72608	142.255
Exp5:1563	1563	Exp2	7353:7353	7353	7353	Accession	62	99	7.37629	228.665
Exp5:1564	1564	Exp2	9528:9726	9528	9726	Hybrid	83.6	72	10.9053	455.84
Exp5:1565	1565	Exp2	9528:6043	9528	6043	Hybrid	105.2	158	11.0643	581.98
Exp5:1567	1567	Exp2	9992:9557	9992	9557	Hybrid	114.2	44	21.3232	1217.56
Exp5:1568	1568	Exp2	9591:5726	9591	5726	Hybrid	51.2	133	9.43223	241.465
Exp5:1569	1569	Exp2	9640:5276	9640	5276	Hybrid	67.4	178	9.83398	331.405
Exp5:157	157	Exp2	9776:6023	9776	6023	Hybrid	58.4	152	12.4098	362.365
Exp5:1570	1570	Exp2	6023:6025	6023	6025	Hybrid	103.4	95	12.633	653.125
Exp5:1571	1571	Exp2	9592:9589	9592	9589	Hybrid	92.6	58	16.0501	743.12
Exp5:1572	1572	Exp2	9133:9591	9133	9591	Hybrid	47.6	87	8.57185	204.01
Exp5:1573	1573	Exp2	6216:9572	6216	9572	Hybrid	173.6	87	18.8525	1636.4
Exp5:1574	1574	Exp2	8422:9815	8422	9815	Hybrid	87.2	70	13.3026	579.995
Exp5:1575	1575	Exp2	763:768	763	768	Hybrid	33.2	95	2.40753	39.965
Exp5:1578	1578	Exp2	6915:10018	6915	10018	Hybrid	72.8	76	11.5647	420.955
Exp5:1579	1579	Exp2	7458:765	7458	765	Hybrid	58.4	221	2.58031	75.345
Exp5:158	158	Exp2	9930:9925	9930	9925	Hybrid	35.432	110	2.46275	43.63
Exp5:1580	1580	Exp2	9978:10015	9978	10015	Hybrid	49.4	141	8.77672	216.785
Exp5:1581	1581	Exp2	9470:6069	9470	6069	Hybrid	99.8	42	18.1128	903.83
Exp5:1582	1582	Exp2	7062:7127	7062	7127	Hybrid	44	111	1.76159	38.755
Exp5:1584	1584	Exp2	9542:9568	9542	9568	Hybrid	101.6	87	15.3326	778.895
Exp5:1585	1585	Exp2	9719:5984	9719	5984	Hybrid	47.6	113	2.39433	56.985
Exp5:1586	1586	Exp2	7199:7127	7199	7127	Hybrid	31.4	24	0.225478	3.54
Exp5:1587	1587	Exp2	6177:6396	6177	6396	Hybrid	71	155	10.8123	383.835
Exp5:1589	1589	Exp2	9522:7217	9522	7217	Hybrid	31.4	102	1.54682	24.285
Exp5:159	159	Exp2	9522:7217	9522	7217	Hybrid	51.8968	127	1.36193	35.34
Exp5:1590	1590	Exp2	7192:9559	7192	9559	Hybrid	40.4	139	6.36584	128.59
Exp5:1592	1592	Exp2	9128:6154	9128	6154	Hybrid	65.6	50	16.1253	528.91
Exp5:1593	1593	Exp2	6069:992	6069	992	Hybrid	117.8	37	20.7458	1221.93
Exp5:1594	1594	Exp2	9577:9736	9577	9736	Hybrid	53	72	9.50415	251.86
Exp5:1596	1596	Exp2	9698:9669	9698	9669	Hybrid	49.4	216	5.39049	133.145
Exp5:1597	1597	Exp2	9760:7203	9760	7203	Hybrid	38.6	95	0.611917	11.81
Exp5:1598	1598	Exp2	9733:7231	9733	7231	Hybrid	49.4	94	2.70688	66.86
Exp5:1599	1599	Exp2	8249:9584	8249	9584	Hybrid	81.8	112	15.728	643.275
Exp5:16	16	Exp2	6145:6043	6145	6043	Hybrid	142.486	74	29.3402	2090.28
Exp5:160	160	Exp2	9775:6903	9775	6903	Hybrid	52.3793	194	4.75245	124.465
Exp5:1600	1600	Exp2	9758:6974	9758	6974	Hybrid	63.8	59	18.3633	585.79
Exp5:1601	1601	Exp2	9595:7287	9595	7287	Hybrid	67.4	157	15.1499	510.55
Exp5:1602	1602	Exp2	9409:9576	9409	9576	Hybrid	92.6	40	15.8365	733.23
Exp5:1603	1603	Exp2	6974:9527	6974	9527	Hybrid	139.4	86	20.0361	1396.52
Exp5:1604	1604	Exp2	766:6987	766	6987	Hybrid	44	179	1.23295	27.125
Exp5:1605	1605	Exp2	7424:7314	7424	7314	Hybrid	36.8	175	1.28967	23.73
Exp5:1606	1606	Exp2	9586:6009	9586	6009	Hybrid	94.4	84	14.5261	685.63
Exp5:1607	1607	Exp2	8387:9510	8387	9510	Hybrid	36.8	160	1.61005	29.625
Exp5:1608	1608	Exp2	7396:7063	7396	7063	Hybrid	40.4	232	4.65817	94.095
Exp5:1609	1609	Exp2	8357:7213	8357	7213	Hybrid	47.6	183	1.90483	45.335
Exp5:161	161	Exp2	7308:9917	7308	9917	Hybrid	39.5391	190	8.7096	172.185
Exp5:1610	1610	Exp2	7148:9759	7148	9759	Hybrid	54.8	103	8.64909	236.985
Exp5:1612	1612	Exp2	6901:9919	6901	9919	Hybrid	83.6	49	11.3781	475.605
Exp5:1613	1613	Exp2	768:6922	768	6922	Hybrid	44	148	3.36886	74.115
Exp5:1614	1614	Exp2	9965:9723	9965	9723	Hybrid	45.8	63	0.455677	10.435
Exp5:1615	1615	Exp2	9697:7008	9697	7008	Hybrid	67.4	104	14.9154	502.65
Exp5:1616	1616	Exp2	7258:7028	7258	7028	Hybrid	49.4	249	4.19737	103.675
Exp5:1617	1617	Exp2	6970:6979	6970	6979	Hybrid	36.8	161	1.90489	35.05
Exp5:1618	1618	Exp2	7413:139	7413	139	Hybrid	42.2	138	1.35806	28.655
Exp5:1619	1619	Exp2	6898:6987	6898	6987	Hybrid	35	75	0.743429	13.01
Exp5:162	162	Exp2	9524:9654	9524	9654	Hybrid	49.25	180	7.01036	172.63
Exp5:1621	1621	Exp2	5874:7373	5874	7373	Hybrid	44	153	2.00341	44.075
Exp5:1622	1622	Exp2	6921:9801	6921	9801	Hybrid	89	221	14.4394	642.555
Exp5:1623	1623	Exp2	9909:9057	9909	9057	Hybrid	60.2	253	7.42193	223.4
Exp5:1624	1624	Exp2	9794:9386	9794	9386	Hybrid	74.6	106	7.52426	280.655
Exp5:1625	1625	Exp2	9587:9730	9587	9730	Hybrid	78.2	88	9.01266	352.395
Exp5:1626	1626	Exp2	9637:7328	9637	7328	Hybrid	38.6	88	1.7728	34.215
Exp5:1627	1627	Exp2	5151:9520	5151	9520	Hybrid	83.6	99	19.4084	811.27
Exp5:1628	1628	Exp2	7319:7424	7319	7424	Hybrid	42.2	254	3.41445	72.045
Exp5:1629	1629	Exp2	6956:9980	6956	9980	Hybrid	38.6	245	3.2	61.76
Exp5:163	163	Exp2	10002:9975	10002	9975	Hybrid	66.32	NA	0.410736	13.62
Exp5:1630	1630	Exp2	6959:7372	6959	7372	Hybrid	49.4	194	3.30749	81.695
Exp5:1631	1631	Exp2	10018:9968	10018	9968	Hybrid	51.2	193	7.57051	193.805
Exp5:1632	1632	Exp2	9481:9395	9481	9395	Hybrid	182.6	NA	15.1103	1379.57
Exp5:1633	1633	Exp2	9779:8256	9779	8256	Hybrid	53	185	4.30151	113.99
Exp5:1634	1634	Exp2	7165:7182	7165	7182	Hybrid	45.8	198	5.34039	122.295
Exp5:1635	1635	Exp2	9932:9597	9932	9597	Hybrid	40.4	127	1.8401	37.17
Exp5:1636	1636	Exp2	9579:9814	9579	9814	Hybrid	51.2	186	4.75215	121.655
Exp5:1637	1637	Exp2	10015:10011	10015	10011	Hybrid	42.2	202	6.86706	144.895
Exp5:1638	1638	Exp2	8247:7058	8247	7058	Hybrid	78.2	146	12.4627	487.29
Exp5:1639	1639	Exp2	9726:9528	9726	9528	Hybrid	56.6	69	0.603534	17.08
Exp5:164	164	Exp2	8230:7148	8230	7148	Hybrid	77.912	39	32.9381	1283.13
Exp5:1640	1640	Exp2	6929:7268	6929	7268	Hybrid	42.2	130	2.43483	51.375
Exp5:1641	1641	Exp2	7063:9766	7063	9766	Hybrid	35	151	2.03429	35.6
Exp5:1642	1642	Exp2	7518:9659	7518	9659	Hybrid	74.6	160	11.8334	441.385
Exp5:1643	1643	Exp2	9653:10009	9653	10009	Hybrid	38.6	162	5.07694	97.985
Exp5:1644	1644	Exp2	265:7036	265	7036	Hybrid	45.8	208	2.97533	68.135
Exp5:1647	1647	Exp2	7092:7143	7092	7143	Hybrid	56.6	178	7.0689	200.05
Exp5:1648	1648	Exp2	9947:9977	9947	9977	Hybrid	53	127	5.94208	157.465
Exp5:1649	1649	Exp2	10015:9669	10015	9669	Hybrid	44	187	7.41955	163.23
Exp5:165	165	Exp2	9637:9632	9637	9632	Hybrid	40.2	220	6.43607	129.365
Exp5:1650	1650	Exp2	9597:9528	9597	9528	Hybrid	81.8	46	15.1417	619.295
Exp5:1651	1651	Exp2	9058:8351	9058	8351	Hybrid	89	88	13.3893	595.825
Exp5:1653	1653	Exp2	9925:9960	9925	9960	Hybrid	42.2	128	4.88815	103.14
Exp5:1654	1654	Exp2	9665:9597	9665	9597	Hybrid	54.8	167	6.33631	173.615
Exp5:1655	1655	Exp2	9539:7387	9539	7387	Hybrid	40.4	103	5.60347	113.19
Exp5:1656	1656	Exp2	9723:7319	9723	7319	Hybrid	74.6	89	7.26836	271.11
Exp5:1657	1657	Exp2	9760:9766	9760	9766	Hybrid	35	199	1.88257	32.945
Exp5:1658	1658	Exp2	6145:6043	6145	6043	Hybrid	155.6	21	17.5826	1367.93
Exp5:1659	1659	Exp2	9730:88	9730	88	Hybrid	45.8	154	2.47358	56.645
Exp5:1660	1660	Exp2	6242:10010	6242	10010	Hybrid	54.8	61	NA	222.385
Exp5:1661	1661	Exp2	9770:6154	9770	6154	Hybrid	101.6	77	12.0088	610.045
Exp5:1662	1662	Exp2	9634:9629	9634	9629	Hybrid	53	174	8.32113	220.51
Exp5:1663	1663	Exp2	9654:9416	9654	9416	Hybrid	69.2	84	15.1178	523.075
Exp5:1664	1664	Exp2	7209:763	7209	763	Hybrid	44	224	2.45705	54.055
Exp5:1665	1665	Exp2	428:9512	428	9512	Hybrid	38.6	164	1.71295	33.06
Exp5:1666	1666	Exp2	7120:7177	7120	7177	Hybrid	45.8	165	2.25459	51.63
Exp5:1667	1667	Exp2	9581:9986	9581	9986	Hybrid	175.4	50	18.5119	1623.49
Exp5:1668	1668	Exp2	8353:7404	8353	7404	Hybrid	36.8	108	0.801359	14.745
Exp5:1669	1669	Exp2	7328:9733	7328	9733	Hybrid	36.8	137	2.28478	42.04
Exp5:167	167	Exp2	7000:9404	7000	9404	Hybrid	60.7586	147	15.1931	461.555
Exp5:1670	1670	Exp2	9560:9537	9560	9537	Hybrid	24.2	62	0.632231	7.65
Exp5:1671	1671	Exp2	7125:10010	7125	10010	Hybrid	58.4	91	13.2288	386.28
Exp5:1672	1672	Exp2	9910:9815	9910	9815	Hybrid	49.4	212	6.86822	169.645
Exp5:1673	1673	Exp2	9512:6931	9512	6931	Hybrid	27.8	113	1.87698	26.09
Exp5:1674	1674	Exp2	9555:9816	9555	9816	Hybrid	47.6	171	5.5063	131.05
Exp5:1675	1675	Exp2	9781:9643	9781	9643	Hybrid	47.6	100	4.65126	110.7
Exp5:1676	1676	Exp2	7125:6043	7125	6043	Hybrid	92.6	48	14.2774	661.045
Exp5:1677	1677	Exp2	9993:9650	9993	9650	Hybrid	54.8	122	8.95584	245.39
Exp5:1678	1678	Exp2	9699:10010	9699	10010	Hybrid	36.8	114	4.79022	88.14
Exp5:1679	1679	Exp2	6961:7322	6961	7322	Hybrid	36.8	279	8.33614	153.385
Exp5:168	168	Exp2	7186:9719	7186	9719	Hybrid	45.0957	223	4.51596	NA
Exp5:1680	1680	Exp2	9576:9741	9576	9741	Hybrid	78.2	56	19.3976	758.445
Exp5:1681	1681	Exp2	8222:6150	8222	6150	Hybrid	99.8	71	12.2369	610.62
Exp5:1683	1683	Exp2	9766:6936	9766	6936	Hybrid	40.4	175	3.79257	76.61
Exp5:1684	1684	Exp2	7296:9572	7296	9572	Hybrid	67.4	80	12.1614	409.84
Exp5:1685	1685	Exp2	9524:9654	9524	9654	Hybrid	49.4	77	3.46397	85.56
Exp5:1686	1686	Exp2	6088:9776	6088	9776	Hybrid	90.8	82	13.6085	617.825
Exp5:1687	1687	Exp2	9960:9965	9960	9965	Hybrid	40.4	48	0.802475	16.21
Exp5:1689	1689	Exp2	765:7319	765	7319	Hybrid	42.2	178	3.33223	70.31
Exp5:169	169	Exp2	6151:8422	6151	8422	Hybrid	116.267	39	15.6286	908.54
Exp5:1690	1690	Exp2	9980:9784	9980	9784	Hybrid	35	193	1.95371	34.19
Exp5:1691	1691	Exp2	992:5830	992	5830	Hybrid	107	81	17.9057	957.955
Exp5:1692	1692	Exp2	9576:9587	9576	9587	Hybrid	101.6	40	23.9184	1215.06
Exp5:1693	1693	Exp2	9796:7382	9796	7382	Hybrid	51.2	215	2.70645	69.285
Exp5:1694	1694	Exp2	9659:8376	9659	8376	Hybrid	63.8	100	6.69498	213.57
Exp5:1695	1695	Exp2	9523:6987	9523	6987	Hybrid	44	207	4.71568	103.745
Exp5:1696	1696	Exp2	9774:9737	9774	9737	Hybrid	69.2	225	5.74509	198.78
Exp5:1697	1697	Exp2	7404:9506	7404	9506	Hybrid	49.4	207	5.9251	146.35
Exp5:1698	1698	Exp2	8240:9535	8240	9535	Hybrid	80	99	14.6236	584.945
Exp5:1699	1699	Exp2	9743:9527	9743	9527	Hybrid	83.6	139	18.6188	778.265
Exp5:17	17	Exp2	9102:9634	9102	9634	Hybrid	60.2	133	11.4575	344.87
Exp5:170	170	Exp2	7013:9760	7013	9760	Hybrid	89.936	245	1.877	84.405
Exp5:1701	1701	Exp2	7384:9539	7384	9539	Hybrid	72.8	100	9.48654	345.31
Exp5:1702	1702	Exp2	6901:6901	6901	6901	Accession	98	21	11.3487	556.085
Exp5:1703	1703	Exp2	7427:8230	7427	8230	Hybrid	121.4	48	14.1735	860.33
Exp5:1704	1704	Exp2	9814:9529	9814	9529	Hybrid	45.8	133	6.619	151.575
Exp5:1706	1706	Exp2	7031:9916	7031	9916	Hybrid	63.8	172	6.7315	214.735
Exp5:1707	1707	Exp2	9391:6243	9391	6243	Hybrid	53	191	3.52075	93.3
Exp5:1708	1708	Exp2	9716:6242	9716	6242	Hybrid	116	51	23.5582	1366.38
Exp5:171	171	Exp2	9770:6154	9770	6154	Hybrid	71.75	138	7.28237	261.255
Exp5:1710	1710	Exp2	9958:10011	9958	10011	Hybrid	47.6	217	4.70504	111.98
Exp5:1711	1711	Exp2	9433:9102	9433	9102	Hybrid	67.4	97	12.2783	413.78
Exp5:1712	1712	Exp2	9576:6043	9576	6043	Hybrid	110.6	51	15.3502	848.865
Exp5:1713	1713	Exp2	6151:8422	6151	8422	Hybrid	130.4	25	18.4084	1200.23
Exp5:1714	1714	Exp2	7013:9760	7013	9760	Hybrid	49.4	130	2.06883	51.1
Exp5:1715	1715	Exp2	7058:9538	7058	9538	Hybrid	60.2	75	8.10116	243.845
Exp5:1716	1716	Exp2	6903:7413	6903	7413	Hybrid	49.4	144	2.20526	54.47
Exp5:1717	1717	Exp2	10002:9940	10002	9940	Hybrid	40.4	80	1.38193	27.915
Exp5:1718	1718	Exp2	6921:7411	6921	7411	Hybrid	85.4	219	5.50937	235.25
Exp5:1719	1719	Exp2	7063:9778	7063	9778	Hybrid	51.2	253	4.93672	126.38
Exp5:172	172	Exp2	7516:7111	7516	7111	Hybrid	57.176	100	15.2177	435.045
Exp5:1720	1720	Exp2	9944:9944	9944	9944	Accession	33.2	64	1.96627	32.64
Exp5:1721	1721	Exp2	9628:9128	9628	9128	Hybrid	58.4	179	6.07962	177.525
Exp5:1722	1722	Exp2	9745:9774	9745	9774	Hybrid	47.6	98	4.20357	100.045
Exp5:1723	1723	Exp2	9749:10009	9749	10009	Hybrid	47.6	110	4.10462	97.69
Exp5:1724	1724	Exp2	7382:9544	7382	9544	Hybrid	36.8	104	1.27065	23.38
Exp5:1725	1725	Exp2	7316:6929	7316	6929	Hybrid	53	139	11.1417	295.255
Exp5:1726	1726	Exp2	6108:6961	6108	6961	Hybrid	40.4	142	4.46163	90.125
Exp5:1727	1727	Exp2	9775:6903	9775	6903	Hybrid	45.8	80	1.21921	27.92
Exp5:1728	1728	Exp2	7517:9104	7517	9104	Hybrid	67.4	62	12.3886	417.495
Exp5:1729	1729	Exp2	9733:4931	9733	4931	Hybrid	72.8	128	8.33516	303.4
Exp5:173	173	Exp2	9133:6396	9133	6396	Hybrid	38.0857	223	7.13548	135.88
Exp5:1730	1730	Exp2	10009:9409	10009	9409	Hybrid	85.4	93	14.2244	607.38
Exp5:1731	1731	Exp2	9781:9811	9781	9811	Hybrid	53	66	0.997925	26.445
Exp5:1732	1732	Exp2	9804:9804	9804	9804	Accession	60.2	235	3.55183	106.91
Exp5:1733	1733	Exp2	6963:7520	6963	7520	Hybrid	45.8	219	4.92118	112.695
Exp5:1734	1734	Exp2	108:7258	108	7258	Hybrid	36.8	201	4.11766	75.765
Exp5:1735	1735	Exp2	8366:6987	8366	6987	Hybrid	42.2	192	3.74076	78.93
Exp5:1736	1736	Exp2	9395:7106	9395	7106	Hybrid	157.4	27	20.2709	1595.32
Exp5:1737	1737	Exp2	7111:9649	7111	9649	Hybrid	58.4	84	8.95685	261.54
Exp5:1738	1738	Exp2	5830:9746	5830	9746	Hybrid	87.2	66	19.2591	839.695
Exp5:1739	1739	Exp2	6964:9548	6964	9548	Hybrid	155.6	48	20.3085	1580
Exp5:174	174	Exp2	9416:9567	9416	9567	Hybrid	67.1429	72	20.6339	692.71
Exp5:1740	1740	Exp2	9560:9560	9560	9560	Accession	31.4	70	0.583121	9.155
Exp5:1741	1741	Exp2	9939:10002	9939	10002	Hybrid	45.8	115	5.19563	118.98
Exp5:1742	1742	Exp2	9606:9781	9606	9781	Hybrid	38.6	143	3.17383	61.255
Exp5:1743	1743	Exp2	6984:7236	6984	7236	Hybrid	40.4	181	1.77228	35.8
Exp5:1744	1744	Exp2	9544:6967	9544	6967	Hybrid	40.4	156	2.35347	47.54
Exp5:1745	1745	Exp2	7328:6071	7328	6071	Hybrid	36.8	94	1.34457	24.74
Exp5:1746	1746	Exp2	9914:9640	9914	9640	Hybrid	58.4	131	9.48271	276.895
Exp5:1747	1747	Exp2	9737:9596	9737	9596	Hybrid	49.4	208	2.32632	57.46
Exp5:1748	1748	Exp2	9669:9726	9669	9726	Hybrid	56.6	138	2.36749	67
Exp5:1749	1749	Exp2	8266:9643	8266	9643	Hybrid	53	67	12.1347	321.57
Exp5:175	175	Exp2	6965:6216	6965	6216	Hybrid	98	97	18.353	899.295
Exp5:1750	1750	Exp2	9930:9925	9930	9925	Hybrid	49.4	83	3.25972	80.515
Exp5:1751	1751	Exp2	9433:9371	9433	9371	Hybrid	112.4	50	13.2714	745.855
Exp5:1753	1753	Exp2	9989:9442	9989	9442	Hybrid	96.2	77	9.33857	449.185
Exp5:1754	1754	Exp2	7396:9934	7396	9934	Hybrid	42.2	178	2.68839	56.725
Exp5:1755	1755	Exp2	9782:9992	9782	9992	Hybrid	60.2	44	15.5983	469.51
Exp5:1756	1756	Exp2	6034:6034	6034	6034	Accession	83.6	166	6.99641	292.45
Exp5:1757	1757	Exp2	9947:9998	9947	9998	Hybrid	80	54	7.7795	311.18
Exp5:1758	1758	Exp2	9813:5165	9813	5165	Hybrid	98	102	7.85347	384.82
Exp5:1759	1759	Exp2	9546:9606	9546	9606	Hybrid	62	95	11.464	355.385
Exp5:176	176	Exp2	8369:8376	8369	8376	Hybrid	55.088	96	8.57265	236.125
Exp5:1760	1760	Exp2	772:7347	772	7347	Hybrid	42.2	153	6.2481	131.835
Exp5:1761	1761	Exp2	6184:5151	6184	5151	Hybrid	107	72	14.397	770.24
Exp5:1762	1762	Exp2	9598:9741	9598	9741	Hybrid	65.6	152	10.2713	336.9
Exp5:1763	1763	Exp2	6932:9929	6932	9929	Hybrid	54.8	133	5.70639	156.355
Exp5:1764	1764	Exp2	6958:6961	6958	6961	Hybrid	42.2	131	0.604028	12.745
Exp5:1765	1765	Exp2	8386:9510	8386	9510	Hybrid	40.4	42	0.606931	12.26
Exp5:1767	1767	Exp2	9559:7010	9559	7010	Hybrid	51.2	124	9.61113	246.045
Exp5:1768	1768	Exp2	9527:6242	9527	6242	Hybrid	168.2	87	24.0822	2025.31
Exp5:1769	1769	Exp2	6937:9607	6937	9607	Hybrid	62	197	7.28435	225.815
Exp5:177	177	Exp2	7207:9778	7207	9778	Hybrid	51.2	99	1.2166	31.145
Exp5:1770	1770	Exp2	9437:6956	9437	6956	Hybrid	67.4	181	7.02685	236.805
Exp5:1771	1771	Exp2	9409:9128	9409	9128	Hybrid	90.8	47	20.8368	945.99
Exp5:1772	1772	Exp2	9597:8249	9597	8249	Hybrid	87.2	56	11.9341	520.325
Exp5:1774	1774	Exp2	6937:9782	6937	9782	Hybrid	44	257	6.77636	149.08
Exp5:1775	1775	Exp2	9954:9951	9954	9951	Hybrid	44	189	7.07614	155.675
Exp5:1776	1776	Exp2	10010:9546	10010	9546	Hybrid	62	88	15.7535	488.36
Exp5:1777	1777	Exp2	9917:9412	9917	9412	Hybrid	62	175	8.91565	276.385
Exp5:1778	1778	Exp2	9699:9730	9699	9730	Hybrid	54.8	133	5.35201	146.645
Exp5:178	178	Exp2	8325:8325	8325	8325	Accession	78.2	210	1.57877	61.73
Exp5:1781	1781	Exp2	7028:6944	7028	6944	Hybrid	40.4	184	2.83193	57.205
Exp5:1782	1782	Exp2	763:7203	763	7203	Hybrid	40.4	205	4.14777	83.785
Exp5:1785	1785	Exp2	7126:7255	7126	7255	Hybrid	71	85	9.43944	335.1
Exp5:1786	1786	Exp2	7207:9778	7207	9778	Hybrid	65.6	188	3.45137	113.205
Exp5:1787	1787	Exp2	9572:5811	9572	5811	Hybrid	44	194	5.72545	125.96
Exp5:1788	1788	Exp2	9749:9968	9749	9968	Hybrid	40.4	223	6.36658	128.605
Exp5:1789	1789	Exp2	7404:9521	7404	9521	Hybrid	47.6	200	6.62395	157.65
Exp5:1790	1790	Exp2	8231:7064	8231	7064	Hybrid	60.2	94	7.26927	218.805
Exp5:1792	1792	Exp2	9507:6903	9507	6903	Hybrid	42.2	138	1.2481	26.335
Exp5:1794	1794	Exp2	9592:9985	9592	9985	Hybrid	56.6	112	15.6443	442.735
Exp5:1795	1795	Exp2	9987:9581	9987	9581	Hybrid	92.6	24	26.8494	1243.12
Exp5:1796	1796	Exp2	9726:9968	9726	9968	Hybrid	40.4	281	4.7599	96.15
Exp5:1797	1797	Exp2	9932:9960	9932	9960	Hybrid	51.2	109	1.6623	42.555
Exp5:1798	1798	Exp2	9943:9966	9943	9966	Hybrid	38.6	154	4.53575	87.54
Exp5:1799	1799	Exp2	7372:7320	7372	7320	Hybrid	56.6	145	1.15548	32.7
Exp5:18	18	Exp2	10010:9612	10010	9612	Hybrid	67.5385	242	4.73745	159.98
Exp5:180	180	Exp2	10011:9811	10011	9811	Hybrid	96.5	183	4.15399	200.43
Exp5:1800	1800	Exp2	9453:9768	9453	9768	Hybrid	76.4	60	11.2403	429.38
Exp5:1801	1801	Exp2	8369:6209	8369	6209	Hybrid	63.8	124	9.02241	287.815
Exp5:1802	1802	Exp2	10009:9518	10009	9518	Hybrid	56.6	125	12.8359	363.255
Exp5:1803	1803	Exp2	9657:9133	9657	9133	Hybrid	33.2	163	4.29307	71.265
Exp5:1805	1805	Exp2	6195:9712	6195	9712	Hybrid	72.8	101	13.0405	474.675
Exp5:1808	1808	Exp2	8214:7458	8214	7458	Hybrid	47.6	156	5.06765	120.61
Exp5:1809	1809	Exp2	9913:6396	9913	6396	Hybrid	58.4	196	8.14812	237.925
Exp5:181	181	Exp2	6979:7323	6979	7323	Hybrid	48.0667	300	2.56103	61.55
Exp5:1810	1810	Exp2	7031:7092	7031	7092	Hybrid	38.6	233	5.31244	102.53
Exp5:1811	1811	Exp2	7002:9800	7002	9800	Hybrid	56.6	164	9.64876	273.06
Exp5:1812	1812	Exp2	9803:10015	9803	10015	Hybrid	42.2	191	5.7545	121.42
Exp5:1813	1813	Exp2	5867:5867	5867	5867	Accession	139.4	32	16.7106	1164.73
Exp5:1815	1815	Exp2	9057:9920	9057	9920	Hybrid	47.6	190	8.27542	196.955
Exp5:1816	1816	Exp2	7308:9917	7308	9917	Hybrid	58.4	158	5.85771	171.045
Exp5:1817	1817	Exp2	9102:9634	9102	9634	Hybrid	51.2	122	3.87109	99.1
Exp5:1818	1818	Exp2	7063:9394	7063	9394	Hybrid	53	112	9.88509	261.955
Exp5:1819	1819	Exp2	9999:9974	9999	9974	Hybrid	45.8	175	3.77183	86.375
Exp5:182	182	Exp2	9576:6043	9576	6043	Hybrid	75.2828	82	21.4576	807.695
Exp5:1820	1820	Exp2	9534:6973	9534	6973	Hybrid	45.8	180	4.63472	106.135
Exp5:1821	1821	Exp2	9697:6911	9697	6911	Hybrid	53	159	2.3817	63.115
Exp5:1823	1823	Exp2	1435:7077	1435	7077	Hybrid	44	202	2.87841	63.325
Exp5:1825	1825	Exp2	7002:9632	7002	9632	Hybrid	54.8	171	6.10237	167.205
Exp5:1826	1826	Exp2	9978:9966	9978	9966	Hybrid	65.6	60	12.4313	407.745
Exp5:1827	1827	Exp2	9760:9512	9760	9512	Hybrid	36.8	158	1.40707	25.89
Exp5:1829	1829	Exp2	7353:9547	7353	9547	Hybrid	42.2	159	2.08863	44.07
Exp5:183	183	Exp2	9929:9579	9929	9579	Hybrid	63.944	138	7.1963	230.08
Exp5:1830	1830	Exp2	7071:7071	7071	7071	Accession	51.2	210	3.75254	96.065
Exp5:1831	1831	Exp2	9576:9932	9576	9932	Hybrid	56.6	72	16.0813	455.1
Exp5:1832	1832	Exp2	6071:6040	6071	6040	Hybrid	78.2	105	12.527	489.805
Exp5:1833	1833	Exp2	9580:7206	9580	7206	Hybrid	44	148	1.95864	43.09
Exp5:1834	1834	Exp2	9698:9770	9698	9770	Hybrid	60.2	151	4.57508	137.71
Exp5:1835	1835	Exp2	9557:10014	9557	10014	Hybrid	69.2	67	10.0415	347.435
Exp5:1836	1836	Exp2	6241:6177	6241	6177	Hybrid	92.6	73	13.6517	632.075
Exp5:1837	1837	Exp2	9510:6390	9510	6390	Hybrid	38.6	222	2.07565	40.06
Exp5:1838	1838	Exp2	9442:9542	9442	9542	Hybrid	98	63	20.0447	982.19
Exp5:1839	1839	Exp2	9394:7000	9394	7000	Hybrid	98	78	15.0255	736.25
Exp5:184	184	Exp2	9579:9814	9579	9814	Hybrid	55.2345	217	4.30456	118.88
Exp5:1840	1840	Exp2	10006:8240	10006	8240	Hybrid	107	55	16.9242	905.445
Exp5:1842	1842	Exp2	9612:9959	9612	9959	Hybrid	44	139	1.71523	37.735
Exp5:1845	1845	Exp2	9929:9579	9929	9579	Hybrid	45.8	122	6.71048	153.67
Exp5:1846	1846	Exp2	9128:9992	9128	9992	Hybrid	62	70	14.2013	440.24
Exp5:1847	1847	Exp2	7120:8231	7120	8231	Hybrid	51.2	76	3.29434	84.335
Exp5:1849	1849	Exp2	5890:9560	5890	9560	Hybrid	44	192	1.38091	30.38
Exp5:185	185	Exp2	9576:9741	9576	9741	Hybrid	62	40	18.1848	563.73
Exp5:1850	1850	Exp2	9970:9973	9970	9973	Hybrid	47.6	247	2.98971	71.155
Exp5:1851	1851	Exp2	7516:7111	7516	7111	Hybrid	63.8	104	10.6088	338.42
Exp5:1852	1852	Exp2	10002:9966	10002	9966	Hybrid	53	103	12.344	327.115
Exp5:1853	1853	Exp2	6040:7148	6040	7148	Hybrid	81.8	90	18.298	748.39
Exp5:1854	1854	Exp2	9784:9770	9784	9770	Hybrid	40.4	223	5.24381	105.925
Exp5:1855	1855	Exp2	8376:9433	8376	9433	Hybrid	96.2	73	15.0395	723.4
Exp5:1856	1856	Exp2	9518:9640	9518	9640	Hybrid	65.6	92	11.8242	387.835
Exp5:1857	1857	Exp2	7003:763	7003	763	Hybrid	36.8	187	2.90897	53.525
Exp5:1858	1858	Exp2	7206:9526	7206	9526	Hybrid	44	229	5.29614	116.515
Exp5:1859	1859	Exp2	9970:9974	9970	9974	Hybrid	42.2	225	2.77156	58.48
Exp5:186	186	Exp2	9730:88	9730	88	Hybrid	49.5862	301	5.70421	141.425
Exp5:1861	1861	Exp2	6145:9985	6145	9985	Hybrid	107	36	34.7865	1861.08
Exp5:1862	1862	Exp2	9470:9620	9470	9620	Hybrid	60.2	62	12.3995	373.225
Exp5:1863	1863	Exp2	10016:9628	10016	9628	Hybrid	56.6	171	2.56254	72.52
Exp5:1864	1864	Exp2	7186:7387	7186	7387	Hybrid	NA	NA	NA	NA
Exp5:1865	1865	Exp2	7064:7075	7064	7075	Hybrid	53	106	10.6353	281.835
Exp5:1867	1867	Exp2	9726:9632	9726	9632	Hybrid	42.2	226	7.59431	160.24
Exp5:1868	1868	Exp2	9409:9721	9409	9721	Hybrid	92.6	53	18.9972	879.57
Exp5:1869	1869	Exp2	9793:9537	9793	9537	Hybrid	38.6	218	1.80725	34.88
Exp5:187	187	Exp2	7075:7071	7075	7071	Hybrid	77.0261	130	8.57073	330.085
Exp5:1870	1870	Exp2	6939:9386	6939	9386	Hybrid	80	68	15.5953	623.81
Exp5:1871	1871	Exp2	5984:7396	5984	7396	Hybrid	44	209	5.10727	112.36
Exp5:1872	1872	Exp2	9727:7396	9727	7396	Hybrid	38.6	189	2.39922	46.305
Exp5:1873	1873	Exp2	6961:1435	6961	1435	Hybrid	36.8	209	7.63478	140.48
Exp5:1874	1874	Exp2	9517:7314	9517	7314	Hybrid	27.8	65	0.58777	8.17
Exp5:1875	1875	Exp2	9748:9748	9748	9748	Accession	60.2	147	6.69053	201.385
Exp5:1877	1877	Exp2	6154:7517	6154	7517	Hybrid	132.2	32	12.6169	833.98
Exp5:1878	1878	Exp2	9966:992	9966	992	Hybrid	76.4	24	21.2916	813.34
Exp5:1879	1879	Exp2	9592:9582	9592	9582	Hybrid	94.4	54	20.3165	958.94
Exp5:188	188	Exp2	9518:9640	9518	9640	Hybrid	51.2	110	14.7438	377.44
Exp5:1880	1880	Exp2	9412:9907	9412	9907	Hybrid	53	178	8.79509	233.07
Exp5:1881	1881	Exp2	159:6975	159	6975	Hybrid	49.4	211	5.3832	132.965
Exp5:1882	1882	Exp2	7460:7063	7460	7063	Hybrid	36.8	336	3.16495	58.235
Exp5:1883	1883	Exp2	9634:6915	9634	6915	Hybrid	72.8	91	4.13008	150.335
Exp5:1884	1884	Exp2	9798:9698	9798	9698	Hybrid	53	154	4.40019	116.605
Exp5:1885	1885	Exp2	9521:6958	9521	6958	Hybrid	54.8	109	13.1482	360.26
Exp5:1886	1886	Exp2	7177:7186	7177	7186	Hybrid	45.8	230	5.86987	134.42
Exp5:1887	1887	Exp2	8353:7182	8353	7182	Hybrid	36.8	226	2.54185	46.77
Exp5:1888	1888	Exp2	10011:9811	10011	9811	Hybrid	47.6	223	6.77059	161.14
Exp5:1889	1889	Exp2	6951:9574	6951	9574	Hybrid	58.4	165	8.67295	253.25
Exp5:1890	1890	Exp2	8354:6963	8354	6963	Hybrid	40.4	230	4.08589	82.535
Exp5:1891	1891	Exp2	9769:6076	9769	6076	Hybrid	76.4	67	12.4165	474.31
Exp5:1892	1892	Exp2	9960:9592	9960	9592	Hybrid	74.6	107	8.94102	NA
Exp5:1893	1893	Exp2	992:6073	992	6073	Hybrid	121.4	45	13.9544	847.035
Exp5:1894	1894	Exp2	9637:9653	9637	9653	Hybrid	49.4	192	5.30101	130.935
Exp5:1895	1895	Exp2	6915:9600	6915	9600	Hybrid	54.8	171	6.28011	172.075
Exp5:1896	1896	Exp2	9970:10000	9970	10000	Hybrid	44	139	3.96159	87.155
Exp5:1897	1897	Exp2	6936:6958	6936	6958	Hybrid	47.6	216	2.20882	52.57
Exp5:1898	1898	Exp2	9565:7207	9565	7207	Hybrid	54.8	144	2.63942	72.32
Exp5:1899	1899	Exp2	7328:9699	7328	9699	Hybrid	29.6	143	2.79122	41.31
Exp5:190	190	Exp2	9553:1066	9553	1066	Hybrid	59.048	129	23.2501	686.435
Exp5:1900	1900	Exp2	7517:9704	7517	9704	Hybrid	85.4	42	13.9349	595.02
Exp5:1901	1901	Exp2	7028:88	7028	88	Hybrid	56.6	195	4.46413	126.335
Exp5:1902	1902	Exp2	7298:7316	7298	7316	Hybrid	63.8	190	7.14608	NA
Exp5:1903	1903	Exp2	7182:5907	7182	5907	Hybrid	44	221	3.54659	78.025
Exp5:1904	1904	Exp2	9988:6177	9988	6177	Hybrid	78.2	54	13.437	525.385
Exp5:1905	1905	Exp2	8325:8325	8325	8325	Accession	54.8	150	1.30201	35.675
Exp5:1906	1906	Exp2	9619:9597	9619	9597	Hybrid	58.4	157	7.87175	229.855
Exp5:1907	1907	Exp2	7255:7165	7255	7165	Hybrid	62	216	8.41532	260.875
Exp5:1908	1908	Exp2	9931:6973	9931	6973	Hybrid	42.2	203	5.9263	125.045
Exp5:191	191	Exp2	768:6922	768	6922	Hybrid	53	188	5.37604	142.465
Exp5:1910	1910	Exp2	7314:766	7314	766	Hybrid	38.6	174	2.78679	53.785
Exp5:1911	1911	Exp2	9965:10011	9965	10011	Hybrid	56.6	37	1.02332	28.96
Exp5:1912	1912	Exp2	8334:6959	8334	6959	Hybrid	72.8	149	3.70989	135.04
Exp5:1913	1913	Exp2	9975:9971	9975	9971	Hybrid	36.8	174	3.92663	72.25
Exp5:1914	1914	Exp2	7106:9987	7106	9987	Hybrid	76.4	96	14.2064	542.685
Exp5:1915	1915	Exp2	6150:9796	6150	9796	Hybrid	60.2	197	5.81645	175.075
Exp5:1917	1917	Exp2	1066:6035	1066	6035	Hybrid	112.4	154	20.7723	1167.4
Exp5:1918	1918	Exp2	9916:7182	9916	7182	Hybrid	45.8	218	3.94782	90.405
Exp5:1919	1919	Exp2	6396:7427	6396	7427	Hybrid	76.4	170	8.75327	334.375
Exp5:192	192	Exp2	9564:9932	9564	9932	Hybrid	49.4	106	9.39534	232.065
Exp5:1920	1920	Exp2	7518:6241	7518	6241	Hybrid	90.8	36	11.6578	529.265
Exp5:193	193	Exp2	6216:9572	6216	9572	Hybrid	78.2	121	36.0006	1407.62
Exp5:194	194	Exp2	8376:10016	8376	10016	Hybrid	53.1241	125	13.424	356.57
Exp5:195	195	Exp2	7322:9507	7322	9507	Hybrid	37.6308	195	2.3991	45.14
Exp5:196	196	Exp2	9628:8422	9628	8422	Hybrid	64.5714	61	14.4967	468.035
Exp5:197	197	Exp2	9634:9629	9634	9629	Hybrid	36.8	152	3.65625	67.275
Exp5:198	198	Exp2	7003:763	7003	763	Hybrid	32.48	165	2.20659	35.835
Exp5:199	199	Exp2	5784:10015	5784	10015	Hybrid	76.9538	242	6.02751	231.92
Exp5:2	2	Exp2	9433:9371	9433	9371	Hybrid	176.8	61	5.36012	473.835
Exp5:20	20	Exp2	5726:9581	5726	9581	Hybrid	55.5826	65	20.6023	572.565
Exp5:200	200	Exp2	9557:10014	9557	10014	Hybrid	46.7	72	20.7231	483.885
Exp5:201	201	Exp2	7203:9565	7203	9565	Hybrid	66.5	183	3.51835	116.985
Exp5:202	202	Exp2	992:5830	992	5830	Hybrid	66.23	71	21.9426	726.63
Exp5:203	203	Exp2	9619:4931	9619	4931	Hybrid	36.4667	195	6.57093	119.81
Exp5:204	204	Exp2	9559:7010	9559	7010	Hybrid	47.4714	157	4.42435	105.015
Exp5:205	205	Exp2	7192:7126	7192	7126	Hybrid	48.2	107	11.7413	282.965
Exp5:206	206	Exp2	7217:6979	7217	6979	Hybrid	26	193	2.91538	37.9
Exp5:207	207	Exp2	7148:9759	7148	9759	Hybrid	48.469	251	8.5465	207.12
Exp5:208	208	Exp2	7058:9538	7058	9538	Hybrid	37.3143	78	26.5842	NA
Exp5:209	209	Exp2	9518:9746	9518	9746	Hybrid	80.3857	43	18.4023	739.64
Exp5:21	21	Exp2	9713:7028	9713	7028	Hybrid	63.65	162	5.00314	159.225
Exp5:210	210	Exp2	7064:7075	7064	7075	Hybrid	43.4	89	12.0316	261.085
Exp5:211	211	Exp2	9128:7328	9128	7328	Hybrid	150.714	124	NA	32.975
Exp5:212	212	Exp2	6937:9782	6937	9782	Hybrid	46.0455	245	8.63082	198.705
Exp5:213	213	Exp2	7328:9699	7328	9699	Hybrid	49.8	195	2.26667	56.44
Exp5:214	214	Exp2	9698:9669	9698	9669	Hybrid	56.6	208	5.82085	164.73
Exp5:215	215	Exp2	9596:9909	9596	9909	Hybrid	64.7	174	1.81082	58.58
Exp5:216	216	Exp2	7031:9916	7031	9916	Hybrid	58.976	220	4.0664	119.91
Exp5:217	217	Exp2	6915:10018	6915	10018	Hybrid	60.7538	152	9.55495	290.25
Exp5:218	218	Exp2	9999:9974	9999	9974	Hybrid	68.1714	247	3.49692	119.195
Exp5:219	219	Exp2	7298:7316	7298	7316	Hybrid	99.68	157	2.54434	126.81
Exp5:22	22	Exp2	5984:7396	5984	7396	Hybrid	64.6667	197	3.12093	100.91
Exp5:220	220	Exp2	9758:6974	9758	6974	Hybrid	73.6667	60	12.7587	469.945
Exp5:221	221	Exp2	9321:9637	9321	9637	Hybrid	152	75	17.3566	1319.1
Exp5:222	222	Exp2	6963:7520	6963	7520	Hybrid	87.8828	345	3.32477	146.095
Exp5:224	224	Exp2	9966:992	9966	992	Hybrid	72.2462	56	16.7765	606.02
Exp5:225	225	Exp2	9947:9998	9947	9998	Hybrid	56.744	114	6.9491	197.16
Exp5:226	226	Exp2	7404:9506	7404	9506	Hybrid	38.2087	194	12.1527	232.17
Exp5:227	227	Exp2	9749:10009	9749	10009	Hybrid	116.504	166	3.79832	221.26
Exp5:228	228	Exp2	9481:6244	9481	6244	Hybrid	63.6071	65	20.6922	658.085
Exp5:229	229	Exp2	6071:10009	6071	10009	Hybrid	45.44	141	12.599	286.25
Exp5:23	23	Exp2	9769:6076	9769	6076	Hybrid	54.6	111	19.6095	535.34
Exp5:230	230	Exp2	9521:6958	9521	6958	Hybrid	53.6545	161	7.93185	212.79
Exp5:231	231	Exp2	7058:7058	7058	7058	Accession	70.5333	142	11.5625	407.77
Exp5:232	232	Exp2	6145:9985	6145	9985	Hybrid	97.208	90	11.0865	538.85
Exp5:233	233	Exp2	9619:9597	9619	9597	Hybrid	46.9032	133	1.9875	46.61
Exp5:234	234	Exp2	6898:6987	6898	6987	Hybrid	45.6615	211	2.29559	52.41
Exp5:236	236	Exp2	9743:9527	9743	9527	Hybrid	60.2	138	20.6399	621.26
Exp5:237	237	Exp2	9577:9736	9577	9736	Hybrid	46.0077	140	16.5596	380.935
Exp5:238	238	Exp2	9960:9965	9960	9965	Hybrid	75.92	222	2.77634	105.39
Exp5:239	239	Exp2	10012:9966	10012	9966	Hybrid	86	39	19.93	856.99
Exp5:24	24	Exp2	7517:9104	7517	9104	Hybrid	74.6	56	17.9556	669.745
Exp5:240	240	Exp2	6915:9600	6915	9600	Hybrid	54.8	106	1.58139	43.33
Exp5:241	241	Exp2	7373:9934	7373	9934	Hybrid	63.1143	199	5.88282	185.645
Exp5:242	242	Exp2	992:6073	992	6073	Hybrid	92.6	70	12.5661	581.81
Exp5:243	243	Exp2	7349:7236	7349	7236	Hybrid	44.9333	240	8.87938	199.49
Exp5:244	244	Exp2	9931:6973	9931	6973	Hybrid	52.4414	260	5.04068	132.17
Exp5:245	245	Exp2	5907:7177	5907	7177	Hybrid	49.7484	252	4.81885	119.865
Exp5:246	246	Exp2	9528:7002	9528	7002	Hybrid	73.0348	153	9.66088	352.79
Exp5:247	247	Exp2	6177:9932	6177	9932	Hybrid	49.4	121	10.5686	261.045
Exp5:248	248	Exp2	7025:7092	7025	7092	Hybrid	92.24	251	4.97311	229.36
Exp5:249	249	Exp2	9983:7308	9983	7308	Hybrid	79.1	274	3.91833	154.97
Exp5:25	25	Exp2	7273:5253	7273	5253	Hybrid	32.8727	209	3.93366	64.655
Exp5:250	250	Exp2	9760:9766	9760	9766	Hybrid	79.7882	120	0.745975	29.76
Exp5:251	251	Exp2	6915:9409	6915	9409	Hybrid	64.7	209	5.38037	174.055
Exp5:252	252	Exp2	9528:6043	9528	6043	Hybrid	77.84	70	17.7212	689.71
Exp5:253	253	Exp2	9535:9914	9535	9914	Hybrid	47.6	146	32.3002	768.745
Exp5:254	254	Exp2	7427:8230	7427	8230	Hybrid	69.92	53	22.5635	788.82
Exp5:255	255	Exp2	9612:9433	9612	9433	Hybrid	71	151	7.79028	276.555
Exp5:256	256	Exp2	6964:9548	6964	9548	Hybrid	102	23	27.8153	1418.58
Exp5:257	257	Exp2	9576:9932	9576	9932	Hybrid	82.4828	79	7.55237	311.47
Exp5:258	258	Exp2	6936:6958	6936	6958	Hybrid	45.2	293	3.32367	75.115
Exp5:260	260	Exp2	9913:6396	9913	6396	Hybrid	55.52	190	9.92615	275.55
Exp5:262	262	Exp2	10002:9940	10002	9940	Hybrid	52.2957	210	4.5694	119.48
Exp5:263	263	Exp2	7028:6944	7028	6944	Hybrid	47.6	248	3.34538	79.62
Exp5:264	264	Exp2	8354:6963	8354	6963	Hybrid	47.6	224	4.7813	113.795
Exp5:265	265	Exp2	7458:765	7458	765	Hybrid	57.9034	184	2.70951	78.445
Exp5:266	266	Exp2	9781:9811	9781	9811	Hybrid	49.4	195	4.52146	111.68
Exp5:267	267	Exp2	6959:6959	6959	6959	Accession	59.6	213	1.8604	55.44
Exp5:268	268	Exp2	10012:9743	10012	9743	Hybrid	62	132	16.5568	513.26
Exp5:269	269	Exp2	6974:9527	6974	9527	Hybrid	66.5931	35	28.9119	962.665
Exp5:27	27	Exp2	430:6040	430	6040	Hybrid	77	112	10.0962	388.705
Exp5:270	270	Exp2	9796:7382	9796	7382	Hybrid	45.8	288	3.00459	68.805
Exp5:272	272	Exp2	9612:9959	9612	9959	Hybrid	50.3333	265	3.56424	89.7
Exp5:273	273	Exp2	5830:9746	5830	9746	Hybrid	94.9143	69	28.1123	1334.13
Exp5:274	274	Exp2	9978:9966	9978	9966	Hybrid	83.1034	93	7.40066	307.51
Exp5:276	276	Exp2	7518:6241	7518	6241	Hybrid	78.6909	121	11.3382	446.105
Exp5:277	277	Exp2	7028:88	7028	88	Hybrid	62.9	231	5.5132	173.39
Exp5:279	279	Exp2	7413:139	7413	139	Hybrid	46.736	201	3.23776	75.66
Exp5:28	28	Exp2	9537:9727	9537	9727	Hybrid	91.52	143	0.439139	20.095
Exp5:280	280	Exp2	9925:9960	9925	9960	Hybrid	76.1333	145	2.27811	86.72
Exp5:281	281	Exp2	7213:8353	7213	8353	Hybrid	67.13	113	3.21838	108.025
Exp5:282	282	Exp2	9437:6956	9437	6956	Hybrid	86.6	164	9.48926	410.885
Exp5:283	283	Exp2	9589:9989	9589	9989	Hybrid	88.6824	44	18.4507	818.125
Exp5:284	284	Exp2	772:7347	772	7347	Hybrid	59.6	301	4.42383	131.83
Exp5:285	285	Exp2	6180:6108	6180	6108	Hybrid	59.2667	209	5.02728	148.975
Exp5:286	286	Exp2	7063:9394	7063	9394	Hybrid	64.6069	126	9.39544	303.505
Exp5:287	287	Exp2	9804:9804	9804	9804	Accession	50.6522	199	4.4314	112.23
Exp5:288	288	Exp2	7328:9733	7328	9733	Hybrid	71	304	2.98127	105.835
Exp5:289	289	Exp2	9698:9770	9698	9770	Hybrid	54.26	161	9.13251	247.765
Exp5:29	29	Exp2	9793:9537	9793	9537	Hybrid	44	262	2.06636	45.46
Exp5:290	290	Exp2	7143:430	7143	430	Hybrid	58.55	195	7.04475	206.235
Exp5:291	291	Exp2	6932:9929	6932	9929	Hybrid	54.2462	185	6.47143	175.525
Exp5:292	292	Exp2	9699:10010	9699	10010	Hybrid	34.7429	135	19.8193	344.29
Exp5:293	293	Exp2	9409:9576	9409	9576	Hybrid	109.908	29	18.741	1029.89
Exp5:294	294	Exp2	6396:7427	6396	7427	Hybrid	72.0125	137	13.1129	472.145
Exp5:295	295	Exp2	9133:9591	9133	9591	Hybrid	51.2	99	7.73789	198.09
Exp5:296	296	Exp2	9944:9944	9944	9944	Accession	48.1478	67	2.23105	53.71
Exp5:298	298	Exp2	9130:8376	9130	8376	Hybrid	52.0308	146	11.3081	294.185
Exp5:299	299	Exp2	5867:5867	5867	5867	Accession	112	7	25.3447	1503.31
Exp5:3	3	Exp2	9510:6390	9510	6390	Hybrid	40.4	255	2.19579	44.355
Exp5:30	30	Exp2	10018:9968	10018	9968	Hybrid	94.1545	194	4.46872	210.375
Exp5:300	300	Exp2	9580:7206	9580	7206	Hybrid	52.85	206	3.09366	81.75
Exp5:301	301	Exp2	7319:7424	7319	7424	Hybrid	60.4	231	3.66871	110.795
Exp5:302	302	Exp2	6929:7268	6929	7268	Hybrid	61.1	231	3.99182	121.95
Exp5:303	303	Exp2	9917:9412	9917	9412	Hybrid	73.3455	131	8.3423	305.935
Exp5:304	304	Exp2	9528:9726	9528	9726	Hybrid	58.4	266	5.14743	150.305
Exp5:305	305	Exp2	9634:6034	9634	6034	Hybrid	60.2	159	8.84103	266.115
Exp5:306	306	Exp2	9395:7106	9395	7106	Hybrid	87.56	73	19.7291	863.74
Exp5:307	307	Exp2	6937:9607	6937	9607	Hybrid	63.2	212	4.32421	136.645
Exp5:308	308	Exp2	9527:6242	9527	6242	Hybrid	69.992	47	30.434	1065.07
Exp5:309	309	Exp2	9534:6973	9534	6973	Hybrid	57.5	271	3.668	105.455
Exp5:31	31	Exp2	9549:9591	9549	9591	Hybrid	83.888	89	5.2762	221.305
Exp5:310	310	Exp2	6177:6396	6177	6396	Hybrid	67.4	127	11.0457	372.24
Exp5:311	311	Exp2	9992:9557	9992	9557	Hybrid	68.4957	51	19.8271	679.035
Exp5:312	312	Exp2	9970:10000	9970	10000	Hybrid	60.56	208	5.09065	154.145
Exp5:314	314	Exp2	7384:9539	7384	9539	Hybrid	61.129	144	8.26858	252.725
Exp5:316	316	Exp2	6177:9612	6177	9612	Hybrid	73.025	121	7.44307	271.765
Exp5:317	317	Exp2	9544:6967	9544	6967	Hybrid	45.8	179	3.39105	77.655
Exp5:318	318	Exp2	9548:9769	9548	9769	Hybrid	76.4	105	12.1188	462.94
Exp5:319	319	Exp2	10015:9669	10015	9669	Hybrid	81.5429	132	7.58779	309.365
Exp5:320	320	Exp2	9768:9592	9768	9592	Hybrid	65.1636	102	10.5309	343.115
Exp5:321	321	Exp2	9975:9971	9975	9971	Hybrid	49.4	214	3.06781	75.775
Exp5:322	322	Exp2	8249:9584	8249	9584	Hybrid	69.2	87	12.3645	427.81
Exp5:323	323	Exp2	7333:7186	7333	7186	Hybrid	62.3103	143	1.26207	39.32
Exp5:324	324	Exp2	6040:7148	6040	7148	Hybrid	72.8	146	16.1934	589.44
Exp5:325	325	Exp2	8376:9433	8376	9433	Hybrid	60.8	78	14.6419	445.115
Exp5:326	326	Exp2	9970:9974	9970	9974	Hybrid	54.2667	138	1.02383	27.78
Exp5:327	327	Exp2	6043:9746	6043	9746	Hybrid	110.877	40	30.2598	1677.56
Exp5:328	328	Exp2	6939:9386	6939	9386	Hybrid	68.984	108	11.8726	409.51
Exp5:329	329	Exp2	7002:9800	7002	9800	Hybrid	67.2	221	5.59836	188.105
Exp5:33	33	Exp2	10010:9959	10010	9959	Hybrid	83.24	312	3.23558	134.665
Exp5:330	330	Exp2	9978:10015	9978	10015	Hybrid	59.75	169	3.02109	90.255
Exp5:331	331	Exp2	8334:6959	8334	6959	Hybrid	61.8	239	7.71343	238.345
Exp5:332	332	Exp2	7036:7346	7036	7346	Hybrid	92.6	255	3.73629	172.99
Exp5:333	333	Exp2	9595:7287	9595	7287	Hybrid	88.7429	228	6.74533	299.3
Exp5:334	334	Exp2	9726:9528	9726	9528	Hybrid	89.36	171	2.37399	106.07
Exp5:335	335	Exp2	9470:9785	9470	9785	Hybrid	89.45	79	8.53494	381.725
Exp5:336	336	Exp2	7063:9778	7063	9778	Hybrid	61.856	274	6.30577	195.025
Exp5:337	337	Exp2	6242:10010	6242	10010	Hybrid	67.4	116	17.4	586.38
Exp5:338	338	Exp2	9555:9816	9555	9816	Hybrid	58.4	219	6.30856	184.21
Exp5:339	339	Exp2	5874:7373	5874	7373	Hybrid	67.1	187	8.09061	271.44
Exp5:34	34	Exp2	9814:9529	9814	9529	Hybrid	66.1806	173	6.6728	220.805
Exp5:340	340	Exp2	6944:9760	6944	9760	Hybrid	41.9	197	2.14081	44.85
Exp5:341	341	Exp2	8422:9815	8422	9815	Hybrid	74.2824	119	12.7408	473.21
Exp5:342	342	Exp2	7319:108	7319	108	Hybrid	135.096	7	0.363076	24.525
Exp5:343	343	Exp2	6009:7164	6009	7164	Hybrid	80.7412	120	11.8251	477.385
Exp5:345	345	Exp2	9907:7273	9907	7273	Hybrid	102.68	233	2.47799	127.22
Exp5:346	346	Exp2	9914:9640	9914	9640	Hybrid	71.1286	176	8.06933	286.98
Exp5:347	347	Exp2	7346:9983	7346	9983	Hybrid	50.4385	141	2.69417	67.945
Exp5:349	349	Exp2	9697:6911	9697	6911	Hybrid	109.426	211	1.77343	97.03
Exp5:35	35	Exp2	139:7288	139	7288	Hybrid	63.8	172	2.96458	94.57
Exp5:350	350	Exp2	9966:9978	9966	9978	Hybrid	98.4696	138	6.27727	309.06
Exp5:351	351	Exp2	9470:9620	9470	9620	Hybrid	70.28	116	11.2073	393.825
Exp5:352	352	Exp2	9529:9529	9529	9529	Accession	56.6	241	5.51767	156.15
Exp5:353	353	Exp2	7002:9632	7002	9632	Hybrid	63.8	252	6.49702	207.255
Exp5:354	354	Exp2	9665:9597	9665	9597	Hybrid	69.8429	208	12.0297	420.095
Exp5:356	356	Exp2	9749:9968	9749	9968	Hybrid	69.7727	178	1.13325	39.535
Exp5:359	359	Exp2	9560:9537	9560	9537	Hybrid	53.7714	196	0.687354	18.48
Exp5:36	36	Exp2	9512:6931	9512	6931	Hybrid	51.5913	102	0.598938	15.45
Exp5:360	360	Exp2	9576:9587	9576	9587	Hybrid	85.976	39	14.9836	644.115
Exp5:361	361	Exp2	8353:7182	8353	7182	Hybrid	39.68	76	0.574597	11.4
Exp5:362	362	Exp2	428:9512	428	9512	Hybrid	37.952	102	1.37937	26.175
Exp5:363	363	Exp2	9542:9568	9542	9568	Hybrid	58.8065	66	16.7468	492.41
Exp5:364	364	Exp2	9997:9978	9997	9978	Hybrid	78.2	125	5.03376	196.82
Exp5:365	365	Exp2	9634:6915	9634	6915	Hybrid	98.7826	107	4.80662	237.405
Exp5:367	367	Exp2	9760:7203	9760	7203	Hybrid	64.2737	206	1.93843	62.295
Exp5:368	368	Exp2	9781:9643	9781	9643	Hybrid	41.9231	131	8.50701	178.32
Exp5:369	369	Exp2	9959:9634	9959	9634	Hybrid	48.4069	175	5.37403	130.07
Exp5:37	37	Exp2	9970:9973	9970	9973	Hybrid	73.6727	143	2.88899	106.42
Exp5:370	370	Exp2	9570:9606	9570	9606	Hybrid	84.5	47	6.84604	289.245
Exp5:371	371	Exp2	6951:9574	6951	9574	Hybrid	50.9429	169	5.33814	135.97
Exp5:373	373	Exp2	7258:7028	7258	7028	Hybrid	95.1615	259	2.84359	135.3
Exp5:374	374	Exp2	5830:5830	5830	5830	Accession	60.2	156	18.9256	569.66
Exp5:375	375	Exp2	9958:10011	9958	10011	Hybrid	53.9692	217	4.88426	131.8
Exp5:376	376	Exp2	6901:6901	6901	6901	Accession	66.6	104	7.51276	250.175
Exp5:377	377	Exp2	9655:9606	9655	9606	Hybrid	43.129	166	6.47453	139.62
Exp5:378	378	Exp2	9592:9985	9592	9985	Hybrid	57.7571	123	18.4907	533.985
Exp5:379	379	Exp2	9574:9625	9574	9625	Hybrid	49.64	119	11.8503	294.125
Exp5:380	380	Exp2	9975:10000	9975	10000	Hybrid	47.6	142	6.03992	143.75
Exp5:381	381	Exp2	9971:9997	9971	9997	Hybrid	46.6	210	4.54442	105.885
Exp5:382	382	Exp2	1435:7077	1435	7077	Hybrid	39.68	206	6.42994	127.57
Exp5:383	383	Exp2	8387:9510	8387	9510	Hybrid	47.1846	183	1.70585	40.245
Exp5:384	384	Exp2	9784:9770	9784	9770	Hybrid	47.6	192	1.77269	42.19
Exp5:385	385	Exp2	6034:6034	6034	6034	Accession	92.6	165	11.273	521.94
Exp5:386	386	Exp2	7236:7394	7236	7394	Hybrid	36.8947	201	1.85501	34.22
Exp5:387	387	Exp2	7206:9526	7206	9526	Hybrid	98	152	1.50969	73.975
Exp5:388	388	Exp2	7314:766	7314	766	Hybrid	41	173	1.58585	32.51
Exp5:389	389	Exp2	9947:9997	9947	9997	Hybrid	52.424	69	12.3491	323.695
Exp5:390	390	Exp2	9409:9128	9409	9128	Hybrid	60.7143	82	16.3014	494.865
Exp5:391	391	Exp2	9653:9968	9653	9968	Hybrid	38.4615	176	2.91902	56.135
Exp5:392	392	Exp2	7199:7127	7199	7127	Hybrid	52.85	162	1.56973	41.48
Exp5:393	393	Exp2	6903:7413	6903	7413	Hybrid	44.2769	223	6.02684	133.425
Exp5:394	394	Exp2	9592:9582	9592	9582	Hybrid	60.0615	64	22.8236	685.41
Exp5:395	395	Exp2	6940:6940	6940	6940	Accession	58.1333	95	1.56898	45.605
Exp5:396	396	Exp2	9442:9542	9442	9542	Hybrid	128.6	23	22.0642	1418.72
Exp5:397	397	Exp2	9057:9920	9057	9920	Hybrid	47.6	186	11.6676	277.69
Exp5:398	398	Exp2	9470:6069	9470	6069	Hybrid	63.4087	35	26.0765	826.74
Exp5:399	399	Exp2	7288:1435	7288	1435	Hybrid	42.8	216	9.9715	213.39
Exp5:4	4	Exp2	9815:9548	9815	9548	Hybrid	77.3692	185	18.0038	696.47
Exp5:40	40	Exp2	9453:9768	9453	9768	Hybrid	79.1	88	14.0595	556.055
Exp5:400	400	Exp2	9394:7000	9394	7000	Hybrid	83.24	69	15.158	630.875
Exp5:401	401	Exp2	7111:9649	7111	9649	Hybrid	57.3333	102	6.78192	194.415
Exp5:402	402	Exp2	5253:9560	5253	9560	Hybrid	68.7304	176	2.44826	84.135
Exp5:404	404	Exp2	7071:7000	7071	7000	Hybrid	43.496	212	14.6073	317.68
Exp5:405	405	Exp2	10009:9409	10009	9409	Hybrid	77.48	104	9.31647	360.92
Exp5:406	406	Exp2	9910:9815	9910	9815	Hybrid	113.3	127	1.18544	67.155
Exp5:407	407	Exp2	9637:9653	9637	9653	Hybrid	41.984	236	5.74862	120.675
Exp5:408	408	Exp2	7347:6898	7347	6898	Hybrid	44.3913	101	5.09694	113.13
Exp5:409	409	Exp2	1066:6035	1066	6035	Hybrid	82.2667	147	17.6912	727.7
Exp5:41	41	Exp2	7396:9934	7396	9934	Hybrid	67.544	121	0.996536	33.655
Exp5:410	410	Exp2	6970:6979	6970	6979	Hybrid	58.1429	159	1.87744	54.58
Exp5:411	411	Exp2	7328:6071	7328	6071	Hybrid	75.275	160	2.04397	76.93
Exp5:412	412	Exp2	6184:5151	6184	5151	Hybrid	78.0435	71	11.9199	465.135
Exp5:413	413	Exp2	9980:9784	9980	9784	Hybrid	55.3143	299	2.72696	75.42
Exp5:414	414	Exp2	9669:9726	9669	9726	Hybrid	40.4	223	6.17797	124.795
Exp5:415	415	Exp2	9481:9395	9481	9395	Hybrid	125.9	20	24.3667	1533.88
Exp5:416	416	Exp2	9723:7319	9723	7319	Hybrid	54.1739	135	3.64733	98.795
Exp5:417	417	Exp2	9778:428	9778	428	Hybrid	49.4	203	6.79717	167.89
Exp5:418	418	Exp2	10006:8240	10006	8240	Hybrid	94.6	72	24.0348	1136.85
Exp5:419	419	Exp2	7106:9987	7106	9987	Hybrid	73.1333	81	13.1547	481.025
Exp5:420	420	Exp2	9512:7013	9512	7013	Hybrid	51.704	117	1.62134	41.915
Exp5:421	421	Exp2	9954:9951	9954	9951	Hybrid	56.287	153	3.26505	91.89
Exp5:422	422	Exp2	9391:6243	9391	6243	Hybrid	37.7	199	4.58408	86.41
Exp5:423	423	Exp2	7182:5907	7182	5907	Hybrid	66.8	178	1.68862	56.4
Exp5:424	424	Exp2	6961:7322	6961	7322	Hybrid	31.4	195	5.27389	82.8
[truncated: 566 more rows]

## Sheet: Interspecific_Data
Growth rate and plant dry mass measured in 334 plant species (data from Niklas and Enquist, PNAS 2001)
Data used in the present study include terrestrial and aquatic metaphytes but exclude unicellular algae.
G: annual growth rate (kg y-1), M: plant dry mass (kg)
M	G
2.68e-08	5.7415e-07
5e-08	7.64659e-07
9e-08	1.50021e-06
9.87e-08	8.16473e-07
1e-07	9.02e-07
1e-07	9.02e-07
1.1e-07	9.764e-07
2.41e-07	1.215e-06
9e-07	3.9281e-06
1.12e-06	4.19145e-06
2.51e-06	5.63967e-06
1.0562e-05	2.12276e-05
0.00051	0.000614356
0.000655	0.000789026
0.000655	0.000789026
0.000655	0.000789026
0.00073	0.000879373
0.00095	0.00114439
0.00102	0.00122871
0.001095	0.00131906
0.00124	0.00149373
0.001315	0.00158408
0.001385	0.0016684
0.001385	0.0016684
0.001385	0.0016684
0.00146	0.00175875
0.00168	0.00202376
0.00168	0.00202376
0.00169	0.00057
0.001825	0.00219843
0.00197	0.0023731
0.00263	0.00316815
0.00263	0.00316815
0.00263	0.00316815
0.0027	0.00325247
0.002845	0.00342714
0.004455	0.00327178
0.004745	0.00571592
0.00584	0.00428893
0.006425	0.00471856
0.00825	0.00605885
0.009125	0.00670146
0.009415	0.00691444
0.00971	0.00713109
0.01073	0.00788018
0.011605	0.00852279
0.011605	0.00852279
0.013285	0.00975659
0.013795	0.0101311
0.014965	0.0109904
0.015185	0.011152
0.01562	0.0114714
0.017155	0.0125987
0.017155	0.0125987
0.020365	0.0149562
0.02168	0.0159219
0.02314	0.0169942
0.024015	0.0176368
0.025695	0.0188706
0.02606	0.0191386
0.026425	0.0194067
0.03256	0.0176851
0.038545	0.0209359
0.041025	0.0222829
0.05316	0.0218507
0.05396	0.0184933
0.054605	0.029659
0.057815	0.0314025
0.059275	0.0321955
0.06103	0.0331487
0.06176	0.0335452
0.062325	0.0256178
0.06326	0.0260021
0.06453	0.0221159
0.067305	0.036557
0.073875	0.0303653
0.07411	0.0304619
0.07563	0.0410788
0.076505	0.0415541
0.07665	0.0416328
0.076795	0.0417116
0.08186	0.0336474
0.08249	0.0269793
0.0843636	0.0425455
0.08687	0.0297723
0.089205	0.0291755
0.093295	0.0305131
0.09344	0.032024
0.094215	0.0387258
0.098405	0.0337257
0.10074	0.0547174
0.10118	0.0346767
0.102055	0.0554317
0.102695	0.0422113
0.10439	0.0357769
0.10775	0.0585249
0.10804	0.0370278
0.10833	0.0371272
0.10906	0.0356693
0.11315	0.061458
0.113295	0.0370544
0.114755	0.0375319
0.116565	0.0479124
0.11693	0.0480624
0.11724	0.0636795
0.11724	0.0636795
0.11826	0.0642335
0.119645	0.0491784
0.119835	0.0492565
0.119865	0.0392032
0.120115	0.0493716
0.12366	0.0423811
0.12613	0.051844
0.12673	0.0434333
0.126745	0.0520968
0.128335	0.0439834
0.12848	0.0420208
0.12848	0.0440331
0.12848	0.0697845
0.12877	0.0441324
0.12892	0.0700235
0.13461	0.0440257
0.135635	0.0443609
0.13587	0.0558475
0.136655	0.0742248
0.13695	0.0469359
0.13899	0.0476351
0.139155	0.0571977
0.13972	0.0478853
0.143225	0.0468433
0.1479	0.0483723
0.14803	0.0608457
0.150715	0.0619493
0.151255	0.0621713
0.1533	0.0525394
0.15622	0.0848516
0.15739	0.0539412
0.157825	0.0516184
0.15914	0.0520485
0.162679	0.516746
0.164105	0.0536723
0.164835	0.0539111
0.16498	0.0565424
0.165215	0.0679093
0.16542	0.0541024
0.16717	0.0546748
0.17199	0.0589449
0.176075	0.0575873
0.176075	0.0575873
0.17672	0.0726383
0.177245	0.0579699
0.18177	0.0594499
0.18288	0.0751703
0.190385	0.0652493
0.191405	0.0655989
0.20031	0.0655136
0.20776	0.0679502
0.20907	0.0716531
0.21418	0.0734044
0.223333	0.0268667
0.415873	0.104762
0.667873	0.152489
2.69663	14.1573
4.37436	0.769231
5.625	2.06944
6.12293	0.921986
6.41618	1.23314
7.55824	0.982984
8.40426	2.02128
9.44273	1.51638
11.7778	2.03704
12.6087	6.84058
12.9466	4.08353
15.8517	1.26253
16.4759	1.01113
16.7666	3.40471
16.905	4.20521
18.3918	1.41237
18.8764	14.1573
20.5294	6.03922
22.1818	2.42727
23.9015	0.199823
23.9329	2.39634
24.6403	1.53021
25.0216	6.75325
25.0824	5.13736
26.4318	2.42727
26.4516	1.16129
27.9468	8.8403
28.4756	2.39634
31.808	4.032
32.8571	8.85714
32.9256	4.2314
33.8504	0.634751
34.5561	4.50062
34.8179	9.21404
35.9183	2.21597
37.0921	2.31526
37.5375	8.37259
38.3846	5.03846
38.8764	19.7753
38.9167	5.45833
40.6722	11.7284
41.1005	1.4963
45.0921	0.863787
48.6667	5.45833
49.116	3.33425
49.3601	2.44508
49.9194	11.7742
49.9587	4.57851
51.4024	6.5534
52.1953	3.55791
52.4384	2.51704
52.5714	3.22857
52.6012	7.41811
52.7969	1.70756
53.6287	6.54008
55.7838	2.03243
60.6342	1.4282
62.5496	1.87831
62.5575	2.6127
67.2986	5.34597
70.5224	5.74627
75.4028	8.01896
77.4457	5.15217
77.5355	8.92417
77.6777	8.79147
78.4251	1.59986
82.6235	7.79387
82.7278	0.687535
84.619	9.09524
85.8201	9.10053
88.4615	8.06624
89.7137	3.74332
91	4.475
91.2374	1.8038
94.0989	7.97448
96.1765	3.44118
97.7907	1.74419
99.1174	5.51633
99.1252	6.6218
103.1	5.67477
104.807	5.23153
107.526	5.84184
109.247	6.76354
112.506	6.40697
112.747	12.7372
115.935	2.03503
116.422	21.5686
121.684	5.42092
121.734	7.1509
124.84	6.3129
125.705	5.66443
137.5	7.77027
137.597	12.2713
141.57	6.81686
146.512	13.155
152.017	8.31933
154.178	59.2992
168.618	20.9368
172.554	10.9524
176	2.85
184.829	2.36542
186.733	10.9113
196.514	11.5516
197.236	11.7091
197.763	13.0263
203.898	12.0296
213.827	12.7055
220.264	12.1583
222.129	11.7432
224.286	5.35714
242.302	13.3558
242.955	9.43182
245.152	20.9545
246.374	12.3077
258.306	9.30233
260.769	10.1538
276.114	4.50286
276.347	20.9368
277.393	0.65852
282.555	109.034
293.715	36.7318
310.678	6.15254
314.146	7.65854
333.815	63.5838
341.416	20.7078
347.429	5.25714
380.717	9.10314
388.889	9.12363
390.166	15.4265
390.167	6.91667
398.621	12.8276
415.909	15.2273
434.834	12.3223
454.777	6.34395
456.801	15.625
513.605	136.054
531.261	15.7143
559.479	20.9242
582.913	9.85994
614.265	9.22059
625	34.375
699.73	33.8919
706.849	19.1781
781.754	48.0806
819.257	125
834.681	16.1915
886.133	14.9333
889.189	47.0811
934.75	20.95
978.571	24.8857
1026.35	118.243
1026.67	24.9
1033.67	27.8
1092.64	22.9428
1095.55	149.798
1133.03	17.5229
1143.73	32.8039
1228	4.46316
1230.9	24.2978
1251.03	44.1152
1351.71	30.5919
1449.83	28.6159
1556.67	61.25
1588.89	91.6667
1703.82	7.56944
1767.66	29.7447
1809.82	77.3006
1973.58	42.0377
2118.73	71.161
2141.58	55.6842
2789.38	64.25
3183.78	110.991
