# Supplementary material for: Nonlinear phenotypic variation uncovers the emergence of heterosis in Arabidopsis thaliana
Source: PLoS Biol. 2019 Apr 24;17(4):e3000214. doi: 10.1371/journal.pbio.3000214 (PMC6481775; doi:10.1371/journal.pbio.3000214)
Supplement: S2 Table — (XLSX) [file pbio.3000214.s003.xlsx]

## Sheet: CorrelationHeterosisDistances
S2 Table. Correlation of heterosis with genetic and phenotypic distances.
Phenotypic distance estimated as the difference in vegetative dry mass between all pairs of parents.
Genetic distance estimated as the logarithm of the number of SNPs that differ between all pairs of parents.
Pearson's coefficients of correlation (r2) estimated with linear models.
MPH: coefficent of mid-parent heterosis. BPH: coefficient of best-parent heterosis.
		Phenotypic distance	Genetic distance	Genetic + Phenotypic distances
Trait	Heterosis	Adjusted r2	Adjusted r2	Adjusted r2
Growth rate	MPH	0.03	0.07	0.09933
	BPH	0.0005	0.06	0.05552
Fruit number	MPH	0.004	0.003	0.003627
	BPH	0.05	0.01	0.05844
